# Supplementary material for: Crystal structure of 1,1′-{(pentane-1,5-di­yl)bis[(aza­niumylyl­idene)methanylyl­idene]}bis(naphthalen-2-olate)
Source: Acta Crystallogr E Crystallogr Commun. 2015 Aug 6;71(Pt 9):1010–2. doi: 10.1107/S2056989015014437 (PMC4555373; doi:10.1107/S2056989015014437)
Supplement: Supplementary file 1 [file e-71-01010-sup1.cif]

##############################################################################
#                                                                            #
# This CIF contains the data in a paper accepted for publication in          #
# Acta Crystallographica Section E. It conforms to the requirements of       #
# Notes for Authors for Acta Crystallographica Section E, and has been       #
# peer reviewed under the auspices of the IUCr Commission on Journals.       #
#                                                                            #
# Full details of the Crystallographic Information File format               #
# are given in the paper "The Crystallographic Information File (CIF):       #
# a New Standard Archive File for Crystallography" by S. R. Hall, F. H.      #
# Allen and I. D. Brown [Acta Cryst. (1991), A47, 655-685].                  #
#                                                                            #
# The current version of the core CIF dictionary is obtainable from          #
# ftp://ftp.iucr.org/pub/cif_core.dic.                                       #
#                                                                            #
# Software is freely available for graphical display of the structure(s)     #
# in this CIF. For information consult the CIF software page                 #
# http://www.iucr.org/resources/cif/software.                                #
#                                                                            #
# This file may be used for bona fide research purposes within the           #
# scientific community so long as proper attribution is given to the journal # 
# article from which it was obtained.                                        #
#                                                                            #
##############################################################################
data_I
_database_code_depnum_ccdc_archive 'CCDC 1416064'
_audit_creation_method     SHELXL-2014/6
_chemical_name_systematic
;\
1,1'-{(Pentane-1,5-diyl)bis[(azaniumylylidene)methanylylidene]}bis(naphthalen-\
2-olate)
;
_chemical_name_common
;\
1-[({5-[[(2-Oxidonaphthalen-1-yl)methylidene]azaniumyl]\
pentyl}iminiumyl)methyl]naphthalen-2-olate
;
_chemical_formula_moiety     'C27 H26 N2 O2'
_chemical_formula_sum     'C27 H26 N2 O2'
_chemical_formula_iupac     'C27 H26 N2 O2'
_chemical_formula_weight     410.50
_chemical_melting_point     ?
_shelx_space_group_comment
;
The symmetry employed for this shelxl refinement is uniquely defined
by the following loop, which should always be used as a source of
symmetry information in preference to the above space-group names.
They are only intended as comments.
;
_space_group_crystal_system     monoclinic
_space_group_name_H-M_alt     'P 2/c'
_space_group_name_Hall     '-P 2yc'
loop_
    _space_group_symop_operation_xyz
    'x, y, z'
    '-x, y, -z+1/2'
    '-x, -y, -z'
    'x, -y, z-1/2'
_cell_length_a     20.9080(13)
_cell_length_b     4.7429(2)
_cell_length_c     10.6810(6)
_cell_angle_alpha     90
_cell_angle_beta     96.419(3)
_cell_angle_gamma     90
_cell_volume     1052.54(10)
_cell_formula_units_Z     2
_cell_measurement_reflns_used     7575
_cell_measurement_theta_min     0.998
_cell_measurement_theta_max     27.485
_cell_measurement_temperature     173(2)
_exptl_crystal_description     'plate'
_exptl_crystal_colour     'yellow'
_exptl_crystal_size_max     0.45
_exptl_crystal_size_mid     0.20
_exptl_crystal_size_min     0.10
_exptl_crystal_density_diffrn     1.295
_exptl_crystal_density_meas     ?
_exptl_crystal_density_method     ?
_exptl_crystal_F_000     436
_exptl_absorpt_coefficient_mu     0.082
_exptl_absorpt_correction_type     multi-scan
_exptl_absorpt_process_details
;
(MULSCAN in PLATON; Spek, 2009)
;
_shelx_estimated_absorpt_T_min     ?
_shelx_estimated_absorpt_T_max     ?
_exptl_absorpt_correction_T_min     0.792
_exptl_absorpt_correction_T_max     1.000
_diffrn_ambient_temperature     173(2)
_diffrn_radiation_type     MoK\a
_diffrn_radiation_wavelength     0.71073
_diffrn_measurement_device_type     'Nonius KappaCCD'
_diffrn_measurement_method     'phi and omega scans'
_diffrn_detector_area_resol_mean     ?
_diffrn_reflns_number     5781
_diffrn_reflns_av_R_equivalents     0.0494
_diffrn_reflns_theta_min     2.941
_diffrn_reflns_theta_max     25.498
_diffrn_reflns_theta_full     25.242
_diffrn_measured_fraction_theta_max     0.993
_diffrn_measured_fraction_theta_full     0.994
_diffrn_reflns_limit_h_min     -25
_diffrn_reflns_limit_h_max     23
_diffrn_reflns_limit_k_min     -5
_diffrn_reflns_limit_k_max     5
_diffrn_reflns_limit_l_min     -12
_diffrn_reflns_limit_l_max     8
_reflns_number_total     1958
_reflns_number_gt     1402
_reflns_threshold_expression     'I > 2\s(I)'
_refine_ls_structure_factor_coef     Fsqd
_refine_ls_matrix_type     full
_refine_ls_R_factor_all     0.0762
_refine_ls_R_factor_gt     0.0491
_refine_ls_wR_factor_gt     0.1082
_refine_ls_wR_factor_ref     0.1196
_refine_ls_goodness_of_fit_ref     1.082
_refine_ls_restrained_S_all     1.082
_refine_ls_number_reflns     1958
_refine_ls_number_parameters     146
_refine_ls_number_restraints     0
_refine_ls_hydrogen_treatment     mixed
_refine_ls_weighting_scheme     calc
_refine_ls_weighting_details
              'w=1/[\s^2^(Fo^2^)+(0.0549P)^2^+0.0593P] where P=(Fo^2^+2Fc^2^)/3'
_atom_sites_solution_hydrogens     mixed
_atom_sites_solution_primary     direct
_atom_sites_solution_secondary     difmap
_refine_ls_shift/su_max     0.000
_refine_ls_shift/su_mean     0.000
_refine_diff_density_max     0.158
_refine_diff_density_min     -0.141
_refine_ls_extinction_method
;
SHELXL2014 (Sheldrick, 2015)
;
_refine_ls_extinction_coef     0.033(7)
_refine_ls_extinction_expression
                                  'Fc^*^=kFc[1+0.001xFc^2^\l^3^/sin(2\q)]^-1/4^'
loop_
    _atom_type_symbol
    _atom_type_description
    _atom_type_scat_dispersion_real
    _atom_type_scat_dispersion_imag
    _atom_type_scat_source
    'C' 'C' 0.0033 0.0016
                         'International Tables Vol C Tables 4.2.6.8 and 6.1.1.4'
    'H' 'H' 0.0000 0.0000
                         'International Tables Vol C Tables 4.2.6.8 and 6.1.1.4'
    'N' 'N' 0.0061 0.0033
                         'International Tables Vol C Tables 4.2.6.8 and 6.1.1.4'
    'O' 'O' 0.0106 0.0060
                         'International Tables Vol C Tables 4.2.6.8 and 6.1.1.4'
_computing_data_collection
;
COLLECT (Nonius, 1998)
;
_computing_cell_refinement
;
SCALEPACK (Otwinowski & Minor, 1997)
;
_computing_data_reduction
;
DENZO and SCALEPACK (Otwinowski & Minor, 1997)
;
_computing_structure_solution
;
SHELXS2014 (Sheldrick, 2008)
;
_computing_structure_refinement
;
SHELXL2014 (Sheldrick, 2015)
;
_computing_molecular_graphics
;
Mercury (Macrae <i>et al.</i>,  2008)
;
_computing_publication_material
;
SHELXL2014 (Sheldrick, 2015) and PLATON (Spek, 2009)
;
loop_
    _atom_site_type_symbol
    _atom_site_label
    _atom_site_fract_x
    _atom_site_fract_y
    _atom_site_fract_z
    _atom_site_U_iso_or_equiv
    _atom_site_adp_type
    _atom_site_calc_flag
    _atom_site_occupancy
    _atom_site_disorder_assembly
    _atom_site_disorder_group
    O O1 0.14942(5) 0.8929(2) -0.10611(10) 0.0508(4) Uani d 1 . .
    N N1 0.13436(6) 0.5012(3) 0.05060(12) 0.0436(4) Uani d 1 . .
    H H1N 0.1201(8) 0.643(4) -0.0110(19) 0.080(6) Uiso d 1 . .
    C C1 0.21054(7) 0.8695(3) -0.07692(14) 0.0412(4) Uani d 1 . .
    C C2 0.25371(8) 1.0411(3) -0.13960(15) 0.0497(5) Uani d 1 . .
    H H2 0.2364 1.1708 -0.2022 0.060 Uiso calc 1 . .
    C C3 0.31790(9) 1.0235(3) -0.11224(17) 0.0546(5) Uani d 1 . .
    H H3 0.3446 1.1413 -0.1562 0.065 Uiso calc 1 . .
    C C4 0.34731(8) 0.8329(3) -0.01900(15) 0.0469(4) Uani d 1 . .
    C C5 0.41450(8) 0.8204(4) 0.00866(18) 0.0612(5) Uani d 1 . .
    H H5 0.4407 0.9383 -0.0362 0.073 Uiso calc 1 . .
    C C6 0.44291(8) 0.6423(4) 0.09873(19) 0.0632(5) Uani d 1 . .
    H H6 0.4884 0.6365 0.1169 0.076 Uiso calc 1 . .
    C C7 0.40413(8) 0.4698(4) 0.16322(18) 0.0589(5) Uani d 1 . .
    H H7 0.4235 0.3446 0.2258 0.071 Uiso calc 1 . .
    C C8 0.33846(7) 0.4769(3) 0.13821(16) 0.0508(5) Uani d 1 . .
    H H8 0.3132 0.3566 0.1841 0.061 Uiso calc 1 . .
    C C9 0.30745(7) 0.6580(3) 0.04622(14) 0.0403(4) Uani d 1 . .
    C C10 0.23834(7) 0.6743(3) 0.01610(13) 0.0377(4) Uani d 1 . .
    C C11 0.19669(7) 0.4956(3) 0.07450(14) 0.0405(4) Uani d 1 . .
    H H11 0.2152 0.3635 0.1348 0.049 Uiso calc 1 . .
    C C12 0.09067(7) 0.3217(3) 0.11165(15) 0.0440(4) Uani d 1 . .
    H H12A 0.1159 0.1903 0.1699 0.053 Uiso calc 1 . .
    H H12B 0.0644 0.2083 0.0472 0.053 Uiso calc 1 . .
    C C13 0.04669(7) 0.4962(3) 0.18441(15) 0.0454(4) Uani d 1 . .
    H H13A 0.0219 0.6281 0.1257 0.054 Uiso calc 1 . .
    H H13B 0.0733 0.6100 0.2482 0.054 Uiso calc 1 . .
    C C14 0.0000 0.3185(4) 0.2500 0.0449(6) Uani d 1 . .
    H H14A -0.0247 0.1956 0.1871 0.054 Uiso calc 0.5 . .
    H H14B 0.0247 0.1955 0.3129 0.054 Uiso calc 0.5 . .
loop_
    _atom_site_aniso_label
    _atom_site_aniso_U_11
    _atom_site_aniso_U_22
    _atom_site_aniso_U_33
    _atom_site_aniso_U_12
    _atom_site_aniso_U_13
    _atom_site_aniso_U_23
    O1 0.0484(7) 0.0583(7) 0.0443(7) 0.0043(5) -0.0014(5) 0.0039(5)
    N1 0.0412(8) 0.0500(8) 0.0395(8) 0.0013(6) 0.0038(6) 0.0011(6)
    C1 0.0460(9) 0.0454(9) 0.0314(8) 0.0001(7) 0.0015(7) -0.0083(7)
    C2 0.0615(12) 0.0473(9) 0.0399(10) -0.0025(8) 0.0040(8) 0.0025(7)
    C3 0.0581(11) 0.0563(10) 0.0504(11) -0.0114(8) 0.0112(9) 0.0009(8)
    C4 0.0462(10) 0.0501(10) 0.0442(10) -0.0049(8) 0.0049(7) -0.0107(8)
    C5 0.0470(11) 0.0745(12) 0.0629(12) -0.0127(9) 0.0096(9) -0.0054(10)
    C6 0.0395(10) 0.0817(13) 0.0674(13) -0.0006(9) 0.0010(9) -0.0129(11)
    C7 0.0472(10) 0.0683(12) 0.0587(12) 0.0052(9) -0.0051(9) -0.0027(9)
    C8 0.0434(10) 0.0578(10) 0.0501(11) 0.0005(8) 0.0008(8) -0.0002(8)
    C9 0.0416(9) 0.0435(9) 0.0356(9) -0.0006(7) 0.0042(7) -0.0103(7)
    C10 0.0402(8) 0.0405(8) 0.0322(8) -0.0008(7) 0.0038(7) -0.0059(6)
    C11 0.0407(9) 0.0446(9) 0.0352(9) 0.0049(7) -0.0002(7) -0.0047(7)
    C12 0.0405(9) 0.0463(9) 0.0450(10) -0.0027(7) 0.0035(7) -0.0002(7)
    C13 0.0415(9) 0.0479(9) 0.0467(10) -0.0006(7) 0.0049(7) 0.0007(7)
    C14 0.0375(12) 0.0466(12) 0.0502(14) 0.000 0.0023(10) 0.000
_geom_special_details
;
All e.s.d.'s (except the e.s.d. in the dihedral angle between two l.s. planes)
are estimated using the full covariance matrix. The cell e.s.d.'s are taken
into account individually in the estimation of e.s.d.'s in distances, angles
and torsion angles; correlations between e.s.d.'s in cell parameters are only
used when they are defined by crystal symmetry. An approximate (isotropic)
treatment of cell e.s.d.'s is used for estimating e.s.d.'s involving l.s.
planes.
;
loop_
    _geom_bond_atom_site_label_1
    _geom_bond_atom_site_label_2
    _geom_bond_site_symmetry_2
    _geom_bond_distance
    _geom_bond_publ_flag
    O1 C1 . 1.2858(17) ?
    N1 C11 . 1.2999(19) ?
    N1 C12 . 1.4551(19) ?
    N1 H1N . 0.96(2) ?
    C1 C10 . 1.433(2) ?
    C1 C2 . 1.435(2) ?
    C2 C3 . 1.344(2) ?
    C2 H2 . 0.9500 ?
    C3 C4 . 1.432(2) ?
    C3 H3 . 0.9500 ?
    C4 C5 . 1.404(2) ?
    C4 C9 . 1.413(2) ?
    C5 C6 . 1.365(3) ?
    C5 H5 . 0.9500 ?
    C6 C7 . 1.388(3) ?
    C6 H6 . 0.9500 ?
    C7 C8 . 1.369(2) ?
    C7 H7 . 0.9500 ?
    C8 C9 . 1.408(2) ?
    C8 H8 . 0.9500 ?
    C9 C10 . 1.447(2) ?
    C10 C11 . 1.410(2) ?
    C11 H11 . 0.9500 ?
    C12 C13 . 1.515(2) ?
    C12 H12A . 0.9900 ?
    C12 H12B . 0.9900 ?
    C13 C14 . 1.5191(18) ?
    C13 H13A . 0.9900 ?
    C13 H13B . 0.9900 ?
    C14 C13 2 1.5190(18) ?
    C14 H14A . 0.9900 ?
    C14 H14B . 0.9900 ?
loop_
    _geom_angle_atom_site_label_1
    _geom_angle_atom_site_label_2
    _geom_angle_atom_site_label_3
    _geom_angle_site_symmetry_1
    _geom_angle_site_symmetry_3
    _geom_angle
    _geom_angle_publ_flag
    C11 N1 C12 . . 124.46(14) ?
    C11 N1 H1N . . 112.0(11) ?
    C12 N1 H1N . . 123.5(11) ?
    O1 C1 C10 . . 122.62(14) ?
    O1 C1 C2 . . 119.85(14) ?
    C10 C1 C2 . . 117.52(14) ?
    C3 C2 C1 . . 121.89(16) ?
    C3 C2 H2 . . 119.1 ?
    C1 C2 H2 . . 119.1 ?
    C2 C3 C4 . . 122.09(16) ?
    C2 C3 H3 . . 119.0 ?
    C4 C3 H3 . . 119.0 ?
    C5 C4 C9 . . 120.18(16) ?
    C5 C4 C3 . . 120.99(16) ?
    C9 C4 C3 . . 118.83(15) ?
    C6 C5 C4 . . 121.37(17) ?
    C6 C5 H5 . . 119.3 ?
    C4 C5 H5 . . 119.3 ?
    C5 C6 C7 . . 118.82(17) ?
    C5 C6 H6 . . 120.6 ?
    C7 C6 H6 . . 120.6 ?
    C8 C7 C6 . . 121.16(18) ?
    C8 C7 H7 . . 119.4 ?
    C6 C7 H7 . . 119.4 ?
    C7 C8 C9 . . 121.65(16) ?
    C7 C8 H8 . . 119.2 ?
    C9 C8 H8 . . 119.2 ?
    C8 C9 C4 . . 116.82(14) ?
    C8 C9 C10 . . 123.95(14) ?
    C4 C9 C10 . . 119.23(14) ?
    C11 C10 C1 . . 118.19(14) ?
    C11 C10 C9 . . 121.36(14) ?
    C1 C10 C9 . . 120.43(13) ?
    N1 C11 C10 . . 123.79(14) ?
    N1 C11 H11 . . 118.1 ?
    C10 C11 H11 . . 118.1 ?
    N1 C12 C13 . . 110.97(12) ?
    N1 C12 H12A . . 109.4 ?
    C13 C12 H12A . . 109.4 ?
    N1 C12 H12B . . 109.4 ?
    C13 C12 H12B . . 109.4 ?
    H12A C12 H12B . . 108.0 ?
    C12 C13 C14 . . 113.06(12) ?
    C12 C13 H13A . . 109.0 ?
    C14 C13 H13A . . 109.0 ?
    C12 C13 H13B . . 109.0 ?
    C14 C13 H13B . . 109.0 ?
    H13A C13 H13B . . 107.8 ?
    C13 C14 C13 2 . 112.58(17) ?
    C13 C14 H14A 2 . 109.1 ?
    C13 C14 H14A . . 109.1 ?
    C13 C14 H14B 2 . 109.1 ?
    C13 C14 H14B . . 109.1 ?
    H14A C14 H14B . . 107.8 ?
loop_
    _geom_torsion_atom_site_label_1
    _geom_torsion_atom_site_label_2
    _geom_torsion_atom_site_label_3
    _geom_torsion_atom_site_label_4
    _geom_torsion_site_symmetry_1
    _geom_torsion_site_symmetry_2
    _geom_torsion_site_symmetry_3
    _geom_torsion_site_symmetry_4
    _geom_torsion
    _geom_torsion_publ_flag
    O1 C1 C2 C3 . . . . -179.92(15) ?
    C10 C1 C2 C3 . . . . -0.6(2) ?
    C1 C2 C3 C4 . . . . 0.0(3) ?
    C2 C3 C4 C5 . . . . -179.42(16) ?
    C2 C3 C4 C9 . . . . 0.0(2) ?
    C9 C4 C5 C6 . . . . -0.4(3) ?
    C3 C4 C5 C6 . . . . 179.02(17) ?
    C4 C5 C6 C7 . . . . 0.4(3) ?
    C5 C6 C7 C8 . . . . -0.3(3) ?
    C6 C7 C8 C9 . . . . 0.2(3) ?
    C7 C8 C9 C4 . . . . -0.2(2) ?
    C7 C8 C9 C10 . . . . -179.94(15) ?
    C5 C4 C9 C8 . . . . 0.3(2) ?
    C3 C4 C9 C8 . . . . -179.15(13) ?
    C5 C4 C9 C10 . . . . -179.95(14) ?
    C3 C4 C9 C10 . . . . 0.6(2) ?
    O1 C1 C10 C11 . . . . 2.0(2) ?
    C2 C1 C10 C11 . . . . -177.25(12) ?
    O1 C1 C10 C9 . . . . -179.47(13) ?
    C2 C1 C10 C9 . . . . 1.2(2) ?
    C8 C9 C10 C11 . . . . -3.1(2) ?
    C4 C9 C10 C11 . . . . 177.16(13) ?
    C8 C9 C10 C1 . . . . 178.51(14) ?
    C4 C9 C10 C1 . . . . -1.3(2) ?
    C12 N1 C11 C10 . . . . -178.86(13) ?
    C1 C10 C11 N1 . . . . -1.3(2) ?
    C9 C10 C11 N1 . . . . -179.82(13) ?
    C11 N1 C12 C13 . . . . 117.93(15) ?
    N1 C12 C13 C14 . . . . 179.96(11) ?
    C12 C13 C14 C13 . . . 2 -176.30(15) ?
loop_
    _geom_hbond_atom_site_label_D
    _geom_hbond_atom_site_label_H
    _geom_hbond_atom_site_label_A
    _geom_hbond_site_symmetry_A
    _geom_hbond_distance_DH
    _geom_hbond_distance_HA
    _geom_hbond_distance_DA
    _geom_hbond_angle_DHA
    N1 H1N O1 . 0.96(2) 1.72(2) 2.5437(17) 141.3(16)
    C12 H12A O1 4_566 0.99 2.45 3.2871(19) 142
_shelx_hkl_file
;
 -13   0   1    4.53    6.79
 -13   0   2   -2.18    6.53
 -13   0   3    0.00    3.14
 -13   0   4    5.34    4.39
 -13   0   5    1.25    2.87
 -13   0   6    0.67    3.85
 -13   0   7    2.70    4.15
 -13   0   8    5.62    4.65
 -13   0   9   -0.58    2.91
 -13   0  10    0.00    3.90
 -13   0  11    0.78    4.79
 -13   0  12    3.04    3.53
 -13   1   1    6.88    6.60
 -13  -1   1    3.32    5.03
 -13   1   2   -0.57    3.03
 -13  -1   2    3.14    4.85
 -13   1   3    8.56    3.99
 -13  -1   3    9.52    3.43
 -13  -1   4   16.41    4.58
 -13   1   4    7.73    4.01
 -13   1   5    3.45    2.87
 -13  -1   5    0.86    3.25
 -13  -1   6   51.96    6.34
 -13  -1   7   18.94    6.06
 -13   1   7    4.92    3.28
 -13  -1   8    5.01    3.28
 -13   1   8   12.31    3.68
 -13   1   9    6.71    4.57
 -13  -1   9    2.22    3.87
 -13   1  10    0.00    2.73
 -13  -1  10    0.48    4.56
 -13  -1  11   -1.07    2.92
 -13   1  11    4.21    4.02
 -13   2   1   -4.35    3.88
 -13  -2   1    2.29    4.49
 -13   2   2   34.68    5.14
 -13  -2   2   17.74    5.15
 -13  -2   3   11.71    4.57
 -13   2   3   30.24   14.88
 -13  -2   4   10.84    5.99
 -13   2   4   -0.29    3.83
 -13   2   5    4.81    2.69
 -13  -2   5    1.04    4.27
 -13  -2   6    3.89    5.22
 -13   2   6    0.39    3.19
 -12   0   1    4.70    2.73
 -12   0   2   14.64    4.82
 -12   0   3   23.61    3.51
 -12   0   4   10.28    4.19
 -12   0   5  861.24   38.51
 -12   0   6    5.76    3.93
 -12   0   7  147.23    9.58
 -12   0   8    2.51    2.42
 -12   0   9    8.63    3.98
 -12   0  10    8.66    4.67
 -12   0  11    7.03    3.32
 -12   0  12    4.70    4.31
 -12   0  13   -0.49    3.73
 -12   0  14   27.20    4.74
 -12   0  15    2.08    3.46
 -12   0  16   28.90    5.07
 -12  -1   1    6.04    3.97
 -12   1   1    4.14    3.01
 -12   1   2    1.04    2.08
 -12  -1   2   -1.14    2.37
 -12  -1   3   21.90    5.22
 -12   1   3   26.01    4.47
 -12   1   4   30.03    3.63
 -12  -1   4   28.04    4.47
 -12   1   5   19.62    6.32
 -12  -1   5   14.39    3.91
 -12  -1   6    0.00    3.25
 -12   1   6    7.49    5.57
 -12  -1   7    3.84    2.97
 -12   1   7    3.66    3.86
 -12   1   8    5.42    3.10
 -12  -1   8    1.92    2.60
 -12   1   9   -0.68    3.20
 -12  -1   9    0.39    3.38
 -12   1  10    3.02    2.53
 -12  -1  10    2.91    3.68
 -12   1  11   -0.49    3.52
 -12  -1  11   -2.14    3.40
 -12  -1  12   -1.07    3.70
 -12   1  12    0.98    3.54
 -12  -1  13    3.61    5.18
 -12   1  13    1.68    4.34
 -12   1  14   -4.36    4.06
 -12  -1  14   -0.39    3.62
 -12  -1  15   -3.83    3.14
 -12   1  15    3.08    3.18
 -12  -2   1    6.56    3.99
 -12   2   1   16.56    3.69
 -12  -2   2   -4.36    3.42
 -12   2   2    0.57    3.33
 -12   2   3    0.48    2.19
 -12  -2   3    3.50    4.45
 -12   2   4    5.94    3.35
 -12  -2   4    8.89    2.74
 -12  -2   5   22.58    4.73
 -12   2   5   31.86    4.82
 -12  -2   6   -2.17    3.97
 -12   2   6    6.19    2.90
 -12   2   7    6.22    4.27
 -12  -2   7    4.83    4.55
 -12  -2   8    6.83    3.23
 -12   2   8    8.97    4.78
 -12  -2   9    1.43    2.67
 -12   2   9    2.65    2.45
 -12   2  10    6.30    4.63
 -12  -2  10    1.72    2.68
 -12   2  11    3.16    3.26
 -12  -2  11    0.19    3.07
 -12  -2  12   -2.12    2.31
 -12   2  12    3.67    4.07
 -12   3   1   37.57    4.96
 -12  -3   1   42.52    6.71
 -12  -3   2    6.94    4.47
 -12   3   2   19.20    4.02
 -12   3   3    3.26    3.26
 -12  -3   3    0.66    4.53
 -12   3   4    0.29    3.28
 -12  -3   4    0.84    2.82
 -12   3   5    6.50    3.88
 -12  -3   5    3.74    3.65
 -11   0   1    1.59    2.91
 -11   0   2    1.04    2.83
 -11   0   3   -1.13    3.22
 -11   0   4    1.33    4.18
 -11   0   5   -0.29    4.67
 -11   0   6    1.34    2.20
 -11   0   7    5.67    4.52
 -11   0   8   -5.79    2.60
 -11   0   9    3.68    3.29
 -11   0  10    6.79    3.20
 -11   0  11    0.10    2.24
 -11   0  12   -0.59    2.34
 -11   0  13    2.84    2.74
 -11   0  14   -2.56    3.05
 -11   0  15    6.02    3.95
 -11   0  16   -4.66    3.57
 -11   0  17   13.04    4.98
 -11   0  18    4.40    5.20
 -11   1   1   23.69    3.95
 -11  -1   1   35.02    6.12
 -11   1   2    7.65    2.93
 -11  -1   2    5.66    2.92
 -11   1   3    4.17    3.41
 -11  -1   3    2.27    5.39
 -11   1   4  171.07   11.29
 -11  -1   4  183.79   10.95
 -11   1   5   16.93    2.97
 -11  -1   5   24.14    3.90
 -11   1   6   25.05    4.23
 -11  -1   6   26.13    3.82
 -11  -1   7   11.01    3.26
 -11   1   7    4.53    2.60
 -11  -1   8   -0.38    2.98
 -11   1   8    9.38    3.96
 -11   1   9   -2.04    2.72
 -11  -1   9    5.30    3.86
 -11  -1  10    1.35    3.19
 -11   1  10    2.04    2.24
 -11   1  11    0.39    2.05
 -11  -1  11   -2.91    2.91
 -11   1  12   12.07    4.61
 -11  -1  12   10.99    3.70
 -11  -1  13    2.93    4.39
 -11   1  13    0.79    2.27
 -11  -1  14    6.06    3.23
 -11   1  14    4.65    3.17
 -11  -1  15   -1.96    4.21
 -11   1  15   -0.40    3.98
 -11   1  16   10.79    4.69
 -11  -1  16    3.04    4.13
 -11  -1  17   13.39    4.63
 -11   1  17   11.13    4.31
 -11  -1  18   -5.33    3.75
 -11   1  18    3.52    4.13
 -11  -2   1   16.58    4.07
 -11   2   1   10.79    2.46
 -11   2   2   -1.33    2.76
 -11  -2   2    0.47    3.59
 -11  -2   3    3.01    3.86
 -11   2   3    4.97    3.34
 -11   2   4   -0.58    2.69
 -11  -2   4    0.47    3.95
 -11   2   5    1.93    2.80
 -11  -2   5    0.94    2.07
 -11  -2   6    3.11    2.17
 -11   2   6    7.17    2.23
 -11  -2   7   17.00    3.97
 -11   2   7   11.68    3.11
 -11  -2   8   35.93    4.09
 -11   2   8   33.92    3.72
 -11   2   9    5.21    3.14
 -11  -2   9    3.24    2.38
 -11   2  10   38.38    4.74
 -11  -2  10   40.60    4.88
 -11   2  11    3.67    3.17
 -11  -2  11    3.83    3.07
 -11   2  12    1.69    2.09
 -11  -2  12    2.21    3.37
 -11   2  13    6.50    6.90
 -11  -2  13    0.96    3.56
 -11  -2  14   -2.41    2.41
 -11   2  14    3.61    3.81
 -11  -2  15    4.93    4.25
 -11   2  15    2.32    3.32
 -11  -2  16    5.22    4.45
 -11   2  16    1.21    3.94
 -11  -3   1   10.86    3.15
 -11   3   1   16.75    4.00
 -11  -3   2    5.67    3.97
 -11   3   2   -0.86    2.68
 -11  -3   3    8.44    4.97
 -11   3   3   -0.19    2.60
 -11   3   4    3.78    2.61
 -11  -3   4    6.53    3.64
 -11  -3   5    1.77    2.42
 -11   3   5    1.17    2.53
 -11   3   6    3.04    3.14
 -11  -3   6    2.88    2.60
 -11  -3   7    4.09    3.44
 -11   3   7    3.06    3.06
 -11   3   8    6.25    4.46
 -11  -3   8    1.40    3.27
 -11  -3   9   -2.06    3.10
 -11   3   9   -0.70    2.29
 -11  -3  10    5.19    3.87
 -11   3  10    3.61    2.91
 -11   3  11    8.06    4.53
 -11  -3  11    7.77    4.17
 -11   3  12    0.10    3.94
 -11  -3  12    2.57    3.42
 -10   0   1    1.31    1.78
 -10   0   2   43.22    4.80
 -10   0   3   80.20    5.49
 -10   0   4    8.34    2.56
 -10   0   5   59.38    4.77
 -10   0   6   15.86    2.87
 -10   0   7  108.84    7.61
 -10   0   8  164.54    9.58
 -10   0   9    9.46    2.80
 -10   0  10    1.26    2.61
 -10   0  11    4.18    2.53
 -10   0  12   -0.58    2.53
 -10   0  13   -0.20    2.64
 -10   0  14   53.05    5.22
 -10   0  15    7.99    3.85
 -10   0  16   43.90    5.76
 -10   0  17   16.52    4.08
 -10   0  19   19.56    4.42
 -10   0  20   -0.40    2.51
 -10   1   1    5.26    1.78
 -10  -1   1    3.10    2.91
 -10  -1   2    6.21    4.32
 -10   1   2    1.89    2.45
 -10  -1   3    6.50    3.86
 -10   1   3    6.92    2.65
 -10  -1   4  376.98   17.72
 -10   1   4  366.40   18.03
 -10  -1   5    3.79    5.02
 -10   1   5    4.21    2.87
 -10   1   6  395.87   19.14
 -10  -1   6  379.09   16.92
 -10  -1   7   87.34    5.76
 -10   1   7   82.24    5.89
 -10  -1   8   11.22    2.78
 -10   1   8   10.63    2.22
 -10  -1   9   13.96    2.89
 -10   1   9   19.60    2.82
 -10   1  10   17.24    5.65
 -10  -1  10    0.10    2.03
 -10  -1  11    6.00    2.81
 -10   1  11    4.01    5.58
 -10   1  12    4.52    2.26
 -10  -1  12    4.95    2.91
 -10  -1  13    4.96    2.82
 -10   1  13    2.86    2.37
 -10   1  14   -5.26    2.98
 -10  -1  14    3.71    2.34
 -10  -1  15   14.66    3.42
 -10   1  15   23.23    4.79
 -10   1  16    4.71    2.50
 -10  -1  16   -4.51    2.75
 -10   1  17   12.27    4.83
 -10  -1  17    9.64    3.54
 -10  -1  18   18.45    4.15
 -10   1  18   11.40    3.84
 -10  -1  19    0.30    2.37
 -10   1  19    5.46    3.85
 -10   1  20   -2.53    3.45
 -10  -1  20    0.20    2.08
 -10   2   1   38.65    3.52
 -10  -2   1   30.79    3.59
 -10  -2   2    1.51    2.54
 -10   2   2   -0.19    2.29
 -10   2   3   20.67    3.07
 -10  -2   3   22.99    3.29
 -10   2   4   36.07    4.24
 -10  -2   4   26.53    4.32
 -10  -2   5   29.36    4.13
 -10   2   5   32.00    3.49
 -10  -2   6    1.03    2.44
 -10   2   6    4.57    2.33
 -10   2   7    0.20    1.95
 -10  -2   7    1.04    2.45
 -10   2   8   56.23    5.90
 -10  -2   8   68.86    5.61
 -10   2   9    0.69    2.07
 -10  -2   9    3.04    3.04
 -10  -2  10    6.49    2.96
 -10   2  10    9.32    3.17
 -10  -2  11    1.05    2.87
 -10   2  11    5.38    2.39
 -10  -2  12    1.54    2.78
 -10   2  12    1.90    3.10
 -10   2  13   -1.21    2.41
 -10  -2  13    1.35    2.31
 -10  -2  14    0.77    3.17
 -10   2  14    6.36    4.34
 -10  -2  15   -0.10    1.92
 -10   2  15    2.73    2.63
 -10   2  16    6.40    3.76
 -10  -2  16    5.58    3.18
 -10  -2  17    8.29    4.92
 -10   2  17    6.92    2.85
 -10   2  18   24.26    5.71
 -10  -2  18   31.01    5.81
 -10  -3   1   20.99    5.03
 -10   3   1   16.02    2.96
 -10   3   2    8.35    2.21
 -10  -3   2   23.80    4.71
 -10   3   3    5.60    2.71
 -10  -3   3   14.46    4.01
 -10  -3   4   68.67   15.13
 -10   3   4   15.76    3.50
 -10  -3   5    1.76    3.05
 -10   3   5    3.82    1.96
 -10  -3   6    5.09    3.70
 -10   3   6    4.73    2.27
 -10  -3   7    7.52    3.25
 -10   3   7    5.86    3.37
 -10   3   8    2.30    3.10
 -10  -3   8    3.54    3.36
 -10   3   9   23.71    3.82
 -10  -3   9   29.35    4.23
 -10  -3  10    7.16    2.36
 -10   3  10    4.75    2.32
 -10  -3  11   -1.70    3.12
 -10   3  11    0.71    3.75
 -10   3  12    3.87    6.21
 -10  -3  12    5.97    3.13
 -10   3  13    2.45    3.47
 -10  -3  13    5.02    3.22
 -10   3  14    1.13    3.89
 -10  -3  14    3.02    2.93
 -10   3  15    1.44    4.82
 -10  -3  15   -3.68    3.11
 -10  -4   1   11.72    3.34
 -10   4   1   16.86    3.69
 -10  -4   2   -2.07    3.58
 -10   4   2    3.50    3.11
 -10   4   3   35.75    4.99
 -10  -4   3   36.22    5.05
 -10  -4   4   27.93    5.29
 -10   4   4   18.94    3.73
 -10   4   5   21.80    4.74
 -10  -4   5   20.28    4.26
 -10   4   6    0.89    3.07
 -10  -4   6   12.15    3.90
 -10  -4   7    7.83    3.36
 -10   4   7    9.56    2.79
 -10  -4   8    3.19    2.91
 -10   4   8    6.51    2.80
  -9   0   1    0.65    2.05
  -9   0   2   -2.81    1.97
  -9   0   3   -2.64    1.98
  -9   0   4    1.13    2.27
  -9   0   5    0.38    1.71
  -9   0   6   -1.33    1.33
  -9   0   7   -0.77    1.91
  -9   0   8   -0.48    2.11
  -9   0   9    0.10    2.31
  -9   0  10    4.06    2.80
  -9   0  11   -0.78    2.13
  -9   0  12    0.10    1.36
  -9   0  13    1.08    2.35
  -9   0  14    2.65    2.36
  -9   0  15   -2.47    2.27
  -9   0  16   19.46    6.36
  -9   0  17    3.29    2.89
  -9   0  18   11.12    4.61
  -9   0  19    1.81    2.92
  -9   0  20    7.56    3.93
  -9   0  21   14.54    4.45
  -9   0  22   -5.66    3.74
  -9   1   1   -0.09    1.97
  -9  -1   1    0.00    2.16
  -9  -1   2   36.59    5.16
  -9   1   2   29.43    3.02
  -9   1   3   57.71    3.90
  -9  -1   3   59.12    5.46
  -9  -1   4  185.24    9.30
  -9   1   4  180.96    9.86
  -9  -1   5    4.45    2.37
  -9   1   5    5.93    2.20
  -9  -1   6   46.93    3.72
  -9   1   6   47.51    3.66
  -9  -1   7    3.05    1.43
  -9   1   7    2.51    2.31
  -9  -1   8   21.93    3.16
  -9   1   8   28.45    3.97
  -9   1   9   93.41    5.66
  -9  -1   9   91.57    5.90
  -9   1  10   -0.20    2.15
  -9  -1  10    1.25    1.54
  -9  -1  11   -2.42    2.32
  -9   1  11    4.32    2.55
  -9  -1  12   -0.29    1.45
  -9   1  12    0.79    2.27
  -9   1  13    7.34    2.08
  -9  -1  13   13.20    2.62
  -9   1  14    2.29    1.99
  -9  -1  14    1.85    2.34
  -9   1  15   11.62    3.41
  -9  -1  15   21.00    3.33
  -9  -1  16    5.29    3.24
  -9   1  16    7.55    3.32
  -9   1  17    3.23    3.13
  -9  -1  17    0.30    1.87
  -9  -1  18   51.51    5.85
  -9   1  18   69.84    6.91
  -9   1  19    1.42    2.34
  -9  -1  19   -0.30    2.68
  -9   1  20    4.37    4.98
  -9  -1  20    0.00    2.89
  -9  -1  21    0.90    2.30
  -9   1  21    3.66    4.67
  -9   1  22   10.04    4.67
  -9  -1  22    8.92    2.71
  -9  -2   1    1.41    2.64
  -9   2   1    1.61    1.52
  -9   2   2    4.01    2.20
  -9  -2   2    3.47    2.53
  -9   2   3   88.44    6.66
  -9  -2   3   85.53    5.92
  -9   2   4    2.90    2.12
  -9  -2   4    6.54    2.80
  -9  -2   5  149.91    8.48
  -9   2   5  139.06    7.73
  -9   2   6   14.75    2.44
  -9  -2   6   16.70    2.91
  -9  -2   7   -0.38    1.88
  -9   2   7    0.20    1.77
  -9  -2   8   12.88    2.46
  -9   2   8   16.00    3.16
  -9  -2   9    6.56    1.90
  -9   2   9    9.34    2.29
  -9   2  10    5.79    2.60
  -9  -2  10    9.45    3.25
  -9   2  11    7.93    2.81
  -9  -2  11    5.93    2.39
  -9   2  12   -0.91    2.02
  -9  -2  12    0.19    2.01
  -9   2  13    8.72    3.65
  -9  -2  13    0.96    3.83
  -9  -2  14    1.82    2.30
  -9   2  14    1.83    2.34
  -9   2  15    8.27    3.67
  -9  -2  15    2.30    1.92
  -9  -2  16    4.71    2.79
  -9   2  16   -0.10    3.27
  -9  -2  17   20.94    3.96
  -9   2  17   21.41    4.61
  -9   2  18   17.42    4.72
  -9  -2  18   13.38    3.40
  -9  -2  19   66.33    6.20
  -9   2  19   69.55    7.49
  -9  -2  20    1.86    2.16
  -9   2  20    6.44    3.78
  -9   3   1    3.16    1.92
  -9  -3   1    1.80    2.46
  -9  -3   2   30.95    4.23
  -9   3   2   27.52    3.29
  -9  -3   3   39.79    4.38
  -9   3   3   39.69    4.00
  -9   3   4   30.19    4.03
  -9  -3   4   32.36    3.89
  -9   3   5   10.96    2.47
  -9  -3   5    9.41    2.95
  -9  -3   6    1.76    2.22
  -9   3   6   -2.39    2.09
  -9  -3   7    1.85    3.71
  -9   3   7   -0.80    2.20
  -9   3   8    1.11    1.81
  -9  -3   8    2.52    3.08
  -9   3   9    5.27    2.03
  -9  -3   9    7.87    3.00
  -9   3  10    9.47    3.67
  -9  -3  10    2.92    2.54
  -9   3  11    6.24    2.56
  -9  -3  11    3.11    2.36
  -9   3  12    8.21    2.77
  -9  -3  12    2.45    2.83
  -9   3  13    2.37    3.81
  -9  -3  13    1.97    3.39
  -9  -3  14   -3.85    2.53
  -9   3  14    0.72    3.30
  -9   3  15    0.21    2.37
  -9  -3  15   14.34    4.97
  -9   3  16    2.58    4.03
  -9   3  17    2.48    4.85
  -9  -4   1   -1.24    3.14
  -9  -4   2   72.98    6.78
  -9   4   2   54.28    5.13
  -9   4   3   22.48    3.16
  -9  -4   3   29.30    4.19
  -9  -4   4   16.09    3.79
  -9   4   4   14.06    2.68
  -9   4   5    9.35    3.58
  -9  -4   5   11.45    3.60
  -9   4   6    5.60    3.40
  -9  -4   6    4.44    3.05
  -9  -4   7    4.37    3.07
  -9   4   7    1.61    3.01
  -9   4   8    4.44    3.03
  -9  -4   8    2.53    2.90
  -9  -4   9   26.78    4.24
  -9   4   9   24.49    4.76
  -9   4  10   19.70    4.37
  -9   4  11    0.31    3.26
  -9   4  12   10.61    4.80
  -8   0   1   33.83    3.18
   8   0  -2    2.81    2.71
  -8   0   2    3.37    1.87
  -8   0   3   59.29    3.96
  -8   0   4    9.82    2.17
  -8   0   5  206.90    9.65
  -8   0   6   34.54    3.05
  -8   0   7   13.28    3.06
  -8   0   8  405.05   17.80
  -8   0   9   66.52    4.83
  -8   0  10   27.84    3.29
  -8   0  11   88.84    5.37
  -8   0  12   17.08    2.64
  -8   0  13   21.78    3.14
  -8   0  14    2.07    1.58
  -8   0  15    3.57    1.79
  -8   0  16   21.96    3.10
  -8   0  17    5.02    2.71
  -8   0  18    2.82    2.82
  -8   0  19    9.70    3.64
  -8   0  20    5.06    3.14
  -8   0  21    1.52    3.14
  -8   0  22    0.51    3.24
  -8   0  23    1.31    3.23
  -8   1   1    0.56    1.69
  -8  -1   1    6.09    2.81
  -8  -1   2   20.70    2.16
  -8   1   2   16.32    1.98
  -8   1   3    1.42    1.33
  -8  -1   3    0.28    1.69
  -8   1   4  162.28    8.62
  -8  -1   4  167.48    8.43
  -8  -1   5    4.06    1.89
  -8   1   5    8.52    2.01
  -8   1   6   10.68    2.41
  -8  -1   6    8.06    1.71
  -8  -1   7  317.30   14.33
  -8   1   7  306.32   13.54
  -8  -1   8   18.16    2.68
  -8   1   8   23.32    2.72
  -8  -1   9  285.77   13.29
  -8   1   9  268.78   13.46
  -8   1  10   31.33    3.44
  -8  -1  10   32.01    3.47
  -8  -1  11   43.28    4.16
  -8   1  11   34.87    3.66
  -8  -1  12    7.35    1.74
  -8   1  12    4.07    2.19
  -8   1  13   40.39    4.40
  -8  -1  13   38.01    3.60
  -8   1  14    4.62    2.61
  -8  -1  14    3.02    1.66
  -8   1  15   23.64    3.13
  -8  -1  15   20.94    4.02
  -8   1  16   75.37    6.31
  -8  -1  16   84.60    6.15
  -8   1  17    1.02    2.04
  -8  -1  17    0.59    2.37
  -8   1  18  213.79   12.52
  -8  -1  18  225.65   11.24
  -8  -1  19   14.41    3.11
  -8   1  19   12.55    4.08
  -8  -1  20   29.76    4.03
  -8   1  20   28.04    4.49
  -8   1  21   -0.31    2.24
  -8  -1  21    4.34    2.42
  -8  -1  22   21.64    5.06
  -8   1  22   35.81    5.38
  -8   1  23    2.32    4.85
  -8  -1  23    6.48    4.35
  -8   2   1   53.09    3.93
  -8  -2   1   53.14    4.16
  -8  -2   2   64.39    4.70
  -8   2   2   62.74    4.72
  -8   2   3  289.56   14.62
  -8  -2   3  319.34   14.88
  -8  -2   4   39.56    3.46
  -8   2   4   36.54    3.12
  -8  -2   5  277.89   13.95
  -8   2   5  263.98   12.53
  -8   2   6    0.89    2.07
  -8  -2   6    4.31    2.16
  -8   2   7    5.45    1.78
  -8  -2   7    7.53    2.07
  -8   2   8    2.39    1.60
  -8  -2   8    3.88    1.51
  -8  -2   9   14.25    2.28
  -8   2   9   10.23    2.51
  -8   2  10    0.50    2.32
  -8  -2  10    0.86    1.90
  -8   2  11    1.42    1.72
  -8  -2  11    1.34    2.96
  -8   2  12    2.96    2.55
  -8  -2  12    4.68    2.10
  -8  -2  13   13.86    3.16
  -8   2  13    9.93    2.25
  -8  -2  14   25.95    2.98
  -8   2  14   27.43    3.91
  -8  -2  15    6.73    2.69
  -8   2  15    5.46    3.40
  -8  -2  16    3.96    2.32
  -8   2  16   12.58    3.09
  -8  -2  17   62.89    5.11
  -8   2  17   60.95    5.58
  -8   2  18    8.96    3.09
  -8  -2  18   10.32    2.46
  -8  -2  19    1.09    2.68
  -8   2  19    6.48    3.81
  -8  -2  20   33.56    4.23
  -8   2  20   19.69    3.90
  -8  -2  21   36.28    5.18
  -8   2  21   40.85    5.93
  -8  -3   1  123.87    7.15
  -8   3   1  118.15    6.74
  -8   3   2   33.33    3.13
  -8  -3   2   34.54    3.56
  -8   3   3  180.39    9.73
  -8  -3   3  204.64   10.94
  -8  -3   4  124.99    7.25
  -8   3   4  111.71    7.38
  -8  -3   5    2.39    1.66
  -8   3   5    0.50    1.90
  -8  -3   6    3.04    2.40
  -8   3   6    5.03    1.71
  -8   3   7    1.92    2.12
  -8  -3   7    3.98    2.50
  -8  -3   8    5.50    2.14
  -8   3   8   -0.20    2.24
  -8   3   9    2.35    2.05
  -8  -3   9    0.00    1.96
  -8   3  10   -0.41    2.36
  -8  -3  10   -0.28    2.06
  -8   3  11    6.91    3.10
  -8  -3  11    1.41    1.97
  -8  -3  12   14.88    3.00
  -8   3  12   21.01    3.31
  -8  -3  13    5.70    2.34
  -8   3  13    1.35    2.80
  -8  -3  14    2.52    2.24
  -8   3  14    1.14    3.22
  -8   3  15   -0.62    2.39
  -8  -3  15    7.13    3.01
  -8   3  16   -3.73    2.28
  -8   3  17   -0.83    6.32
  -8   3  18    4.13    4.03
  -8   3  19    3.40    3.40
  -8  -4   1   46.95    7.61
  -8   4   1   42.12    3.99
  -8  -4   2   66.03    5.56
  -8   4   2   59.35    5.00
  -8  -4   3  122.19    8.51
  -8   4   3   93.98    7.14
  -8   4   4   28.14    3.71
  -8  -4   4   38.21    3.89
  -8   4   5   11.06    2.92
  -8  -4   5   14.93    3.14
  -8  -4   6    0.00    2.59
  -8   4   6    8.07    3.13
  -8  -4   7    3.16    2.51
  -8   4   7    5.16    2.94
  -8  -4   8    6.62    2.98
  -8   4   8    5.48    2.84
  -8  -4   9   24.56    3.57
  -8   4   9   27.68    4.99
  -8  -4  10   23.85    3.20
  -8   4  10   27.13    5.61
  -8   4  11    1.02    3.47
  -8   4  12   13.71    3.79
  -8   4  13   10.24    3.99
  -8   4  14   18.53    4.92
  -8   4  15   -2.46    3.89
  -8  -5   1    4.68    3.80
  -8  -5   1    6.51    3.74
  -8  -5   2    0.76    3.52
  -8  -5   2    3.59    3.20
  -8  -5   3   -3.61    2.85
  -8  -5   3   -2.51    2.42
  -8  -5   4    4.43    4.34
  -8   5   4    2.31    6.42
   7   0  -1   -0.75    1.58
  -7   0   1    2.70    1.77
  -7   0   2   -1.21    1.49
   7   0  -2    0.65    1.21
  -7   0   3    1.59    1.50
   7   0  -3    3.47    1.97
  -7   0   4    1.51    1.79
   7   0  -4    3.67    1.60
  -7   0   5    0.47    1.14
   7   0  -5    0.66    1.99
  -7   0   6   -0.10    1.62
   7   0  -6    5.32    2.28
  -7   0   7   -1.53    1.53
   7   0  -7   -0.38    2.20
  -7   0   8   -1.06    1.06
   7   0  -8    4.60    2.20
   7   0  -9    2.50    1.63
  -7   0   9   -1.16    1.64
   7   0 -10   -3.66    2.02
  -7   0  10    0.58    1.07
  -7   0  11   -0.10    1.66
  -7   0  12   -2.85    1.67
  -7   0  13    1.19    1.98
  -7   0  14    1.99    1.69
  -7   0  15   -4.80    2.20
  -7   0  16    3.62    2.21
  -7   0  17   -0.61    1.42
  -7   0  18    2.13    1.72
  -7   0  19    0.91    2.44
  -7   0  20    1.42    2.13
  -7   0  21   -3.25    1.93
  -7   0  22   -1.62    2.03
  -7   0  23   -0.71    1.82
  -7   0  24   -3.32    2.51
  -7   1   1  130.88    6.24
   7  -1  -1  139.69    7.60
  -7  -1   1  142.55    6.32
   7   1  -1  148.21    7.40
   7   1  -2    2.98    1.49
  -7   1   2    2.64    1.13
   7  -1  -2    5.34    3.18
  -7  -1   2    7.86    2.06
  -7  -1   3   55.66    3.67
   7  -1  -3   51.11    5.37
  -7   1   3   60.81    3.72
   7   1  -3   52.82    4.11
  -7   1   4    1.82    1.24
   7   1  -4    1.59    1.59
  -7  -1   4    3.66    1.69
   7  -1  -4    3.60    2.46
  -7   1   5    7.31    2.12
  -7  -1   5    7.92    2.07
   7  -1  -5    5.54    2.20
   7   1  -5    3.18    1.68
  -7   1   6   15.95    2.32
  -7  -1   6   12.11    2.18
   7   1  -6   14.61    3.65
   7  -1  -6   12.13    2.41
  -7   1   7   90.18    5.18
  -7  -1   7   93.85    5.54
   7   1  -7   99.12    6.13
   7  -1  -7  102.28    6.14
  -7   1   8   -0.39    1.27
  -7  -1   8    2.10    1.53
   7   1  -8    0.66    1.41
  -7   1   9   23.65    2.66
  -7  -1   9   20.47    2.40
   7   1  -9   18.86    2.44
  -7   1  10   32.24    7.44
   7   1 -10   30.49    3.29
  -7  -1  10   29.37    2.60
   7   1 -11   14.15    2.91
  -7  -1  11   11.94    2.12
  -7   1  11   14.28    2.30
   7   1 -12   31.93    4.22
  -7  -1  12   29.59    2.81
  -7   1  12   26.23    2.92
  -7   1  13   31.45    3.64
  -7  -1  13   28.97    2.73
  -7  -1  14   11.44    2.35
  -7   1  14   11.38    2.95
  -7   1  15   25.51    4.70
  -7  -1  15   21.67    3.16
  -7   1  16   42.58    6.04
  -7  -1  16   24.41    3.38
  -7  -1  17    0.50    1.60
  -7   1  17    0.72    2.36
  -7   1  18  113.89    7.42
  -7  -1  18  120.75    8.32
  -7   1  19   24.16    3.79
  -7  -1  19   27.23    3.35
  -7  -1  20   17.28    3.46
  -7   1  20   14.09    3.58
  -7  -1  21   27.64    3.38
  -7   1  21   31.03    4.28
  -7  -1  22   -2.66    2.96
  -7   1  23   -2.01    2.92
  -7  -1  23    3.99    3.58
  -7  -1  24    8.79    3.78
  -7   1  24    2.20    3.10
  -7   2   1    5.28    1.73
   7  -2  -1    2.69    2.23
  -7   2   1    1.64    1.74
   7   2  -1    1.49    2.05
  -7  -2   1    2.92    2.17
  -7   2   2  210.81   10.06
  -7  -2   2  234.47   10.29
  -7   2   2  215.84   12.65
   7   2  -2  225.49   10.97
   7   2  -3  716.36   27.77
  -7  -2   3  710.77   27.83
  -7   2   3  733.68   33.80
  -7   2   3  679.71   26.47
   7  -2  -3  760.69   32.52
   7  -2  -4  109.74    6.47
  -7  -2   4  117.27    6.66
  -7   2   4  110.27    5.54
   7   2  -4  104.60    5.96
  -7   2   5  210.32   10.55
   7   2  -5  210.99   12.63
  -7  -2   5  221.18   10.00
  -7  -2   6   30.92    2.73
   7   2  -6   30.90    3.23
  -7   2   6   32.96    3.29
  -7  -2   7   20.89    2.36
   7   2  -7   16.88    3.31
  -7   2   7   21.26    2.61
  -7   2   8   14.24    2.73
  -7  -2   8   18.80    4.44
   7   2  -8   18.22    2.66
  -7   2   9   13.21    4.57
   7   2  -9    4.57    2.01
  -7  -2   9    4.27    1.61
   7   2 -10   35.16    3.38
  -7   2  10   41.30    3.99
  -7  -2  10   40.28    3.06
   7   2 -11    5.72    2.09
  -7   2  11    1.03    1.23
  -7  -2  11   -1.24    1.62
  -7   2  12   20.95    3.30
   7   2 -12   27.38    3.27
  -7  -2  12   21.92    2.49
   7   2 -13    5.52    2.26
  -7   2  13    8.18    2.69
  -7  -2  13    9.28    2.49
  -7   2  14   22.21    3.01
   7   2 -14   19.07    2.90
  -7  -2  14   27.21    2.99
  -7   2  15    4.47    2.91
  -7  -2  15    1.26    2.23
  -7   2  16    5.19    4.36
  -7  -2  16    2.16    1.76
  -7   2  17   20.43    4.15
  -7  -2  17   15.08    2.88
  -7  -2  18   -0.20    2.21
  -7   2  18    1.55    2.07
  -7   2  19    3.30    2.47
  -7  -2  19    6.11    2.65
  -7  -2  20    2.16    3.91
  -7   2  20    3.39    2.98
  -7  -2  21    4.78    2.91
  -7   2  22   -1.83    2.94
  -7   2  23   27.92    5.35
  -7  -3   1  145.18    8.39
  -7   3   1  124.64    6.83
  -7  -3   2   32.75    3.38
  -7   3   2   25.37    2.97
  -7   3   3   71.97    4.61
  -7  -3   3   73.11    5.03
  -7  -3   4   10.50    2.30
  -7   3   4    8.02    2.41
  -7  -3   5    9.29    2.30
  -7   3   5    4.24    1.92
   7   3  -5    1.94    2.22
  -7   3   6   26.04    2.65
  -7  -3   6   39.84    3.52
   7   3  -6   41.04    3.61
  -7   3   7   -1.74    2.15
  -7  -3   7    3.52    1.67
   7   3  -7    2.38    1.83
  -7   3   8    0.31    1.65
   7   3  -8    2.93    3.11
  -7  -3   8    0.28    1.77
  -7  -3   9    1.40    1.68
  -7   3   9    5.06    1.86
   7   3  -9    3.92    2.10
  -7   3  10   -1.04    2.59
  -7  -3  10    1.77    1.96
  -7   3  11    9.88    2.29
  -7  -3  11   11.38    2.06
  -7   3  12   10.84    2.61
  -7  -3  12   12.96    3.36
  -7   3  13    3.44    3.55
  -7  -3  13    1.21    1.68
  -7  -3  14    6.50    2.07
  -7   3  14    6.26    3.13
  -7  -3  15    5.73    2.58
  -7   3  15    0.00    1.98
  -7  -3  16    4.10    3.02
  -7   3  16    0.73    4.58
  -7   3  17    3.63    3.63
  -7   3  18    2.79    2.69
  -7   3  19   -0.51    2.68
  -7  -4   1   24.16    4.00
  -7   4   1   25.37    3.43
  -7  -4   2    3.66    2.63
  -7   4   2    1.92    2.02
  -7  -4   3   12.71    2.97
  -7   4   3    2.63    2.02
  -7  -4   4   -0.28    2.21
  -7   4   4    0.30    2.94
  -7   4   5    1.22    1.42
  -7  -4   5    3.22    2.30
  -7  -4   6    6.56    2.49
  -7   4   6    3.96    1.83
  -7   4   7   -1.43    1.73
  -7  -4   7    0.74    1.76
  -7  -4   8   11.69    2.69
  -7   4   8    8.87    2.24
  -7  -4   9    8.61    3.06
  -7   4   9    2.04    2.04
  -7   4  10   -1.94    1.84
  -7  -4  10   -1.20    2.30
  -7   4  11   -2.05    2.25
  -7   4  12   26.40    4.30
  -7  -5   1   -1.92    3.07
  -7  -5   1   11.68    4.62
  -7  -5   2    0.76    3.24
  -7  -5   2    1.47    4.10
  -7  -5   3    5.64    4.09
  -7   5   3   -0.81    3.94
  -7  -5   3   20.35    6.57
  -7  -5   4    1.55    6.41
  -7   5   5    4.31    3.21
  -7  -5   5    3.01    2.81
  -7  -5   6    2.33    4.27
  -7   5   6    1.80    2.40
  -7   5   7   11.06    3.59
  -7  -5   8   -2.64    2.93
  -7   5   8   -0.10    2.48
  -7   5   9   11.90    3.77
  -7  -5   9   12.71    3.94
  -6   0   1   35.04    2.98
   6   0  -1   30.41    2.80
   6   0  -2  417.53   21.22
  -6   0   2  395.14   14.73
   6   0  -3  252.80   13.29
  -6   0   3  263.46   10.14
  -6   0   4    1.98    1.32
   6   0  -4   -0.28    1.04
  -6   0   5    3.41    1.51
   6   0  -5    5.02    2.46
   6   0  -6 1588.20   55.21
  -6   0   6 1376.75   51.15
  -6   0   7   17.42    2.20
   6   0  -7   19.82    2.88
   6   0  -8 2010.39   70.83
  -6   0   8 1718.64   62.54
  -6   0   9    3.59    1.55
   6   0  -9    7.63    2.22
   6   0 -10   20.26    2.43
  -6   0  10   19.34    2.15
   6   0 -11  201.46   11.06
  -6   0  11  157.26    8.62
  -6   0  12  129.31    6.89
   6   0 -12  136.79    8.03
   6   0 -13  302.95   16.11
  -6   0  13  267.63   12.62
  -6   0  14  170.06    8.63
  -6   0  15  261.03   12.18
  -6   0  16   80.95    5.82
  -6   0  17 1033.95   42.30
  -6   0  18   18.45    2.55
  -6   0  19  140.30    7.43
  -6   0  20    7.42    2.64
  -6   0  21   14.60    3.45
  -6   0  22    8.08    2.73
  -6   0  23    3.12    1.91
  -6   0  24   -0.40    1.80
  -6   0  25   14.08    3.50
  -6  -1   1    9.93    1.87
   6  -1  -1   10.99    1.68
  -6   1   1    9.60    1.69
   6   1  -1   13.58    1.95
   6  -1  -2  101.82    4.82
  -6   1   2   84.27    4.29
  -6  -1   2   99.92    5.18
   6   1  -2   96.38    4.96
   6  -1  -3   58.53    3.42
  -6   1   3   60.54    3.36
   6   1  -3   61.08    3.74
  -6  -1   3   49.52    3.38
  -6  -1   4   30.95    2.35
   6  -1  -4   39.06    3.44
   6   1  -4   39.46    3.92
  -6   1   4   32.22    2.60
  -6  -1   5    5.74    1.60
  -6   1   5    7.17    1.36
   6   1  -5    8.02    1.68
   6  -1  -5    3.56    1.44
  -6   1   6   48.13    3.23
   6   1  -6   49.68    3.47
  -6  -1   6   46.44    3.04
   6  -1  -6   50.64    3.70
   6   1  -7   10.85    2.06
   6  -1  -7    5.50    2.16
  -6  -1   7    7.11    1.42
  -6   1   7    4.82    1.28
   6  -1  -8    8.62    2.68
   6   1  -8    6.65    1.69
  -6  -1   8    7.42    1.71
  -6   1   8    7.04    1.88
  -6  -1   9   13.38    1.72
   6   1  -9   13.49    2.06
   6  -1  -9   15.10    2.50
  -6   1   9   17.78    2.30
   6  -1 -10    3.43    2.72
  -6   1  10    0.60    1.21
  -6  -1  10    2.30    1.34
   6   1 -10    3.75    1.87
   6   1 -11   25.29    2.82
  -6   1  11   21.39    2.64
  -6  -1  11   22.98    2.32
  -6   1  12   12.34    2.96
  -6  -1  12   11.57    1.85
   6   1 -12   11.90    2.53
  -6  -1  13   54.66    3.65
   6   1 -13   62.66    4.71
  -6   1  13   46.23    3.80
   6   1 -14   60.06    4.71
  -6   1  14   58.75    4.54
  -6  -1  14   47.42    3.38
   6   1 -15   16.32    3.00
  -6  -1  15   16.24    2.69
  -6   1  15   14.33    3.30
  -6   1  16  181.92    9.66
  -6  -1  16  182.40    9.28
  -6  -1  17   17.11    2.64
  -6   1  17   13.71    2.37
  -6  -1  18  101.97    6.38
  -6   1  18  106.76    6.83
  -6   1  19    2.77    2.15
  -6  -1  19    2.97    2.15
  -6   1  20    3.06    2.75
  -6  -1  20   10.57    2.57
  -6  -1  21    2.57    2.37
  -6  -1  22    0.21    2.26
  -6   1  22    0.40    2.22
  -6  -1  23   -0.93    1.75
  -6   1  23   -1.70    3.10
  -6   1  24    4.08    2.29
  -6  -1  24    7.82    2.27
  -6   1  25   -2.17    2.17
  -6   2   1  143.92    8.94
   6   2  -1  127.86    6.95
  -6  -2   1  142.41    7.31
   6  -2  -1  153.29    7.34
  -6   2   1  133.63    6.65
  -6   2   2  766.79   32.18
   6  -2  -2  826.20   32.09
  -6  -2   2  804.69   31.52
   6   2  -2  750.66   27.55
  -6   2   2  732.80   26.43
  -6  -2   3  175.41    8.64
  -6   2   3  151.43    7.65
  -6   2   3  155.61    9.11
   6   2  -3  171.88    7.86
   6  -2  -3  175.61    9.25
   6   2  -4   32.11    2.69
  -6  -2   4   29.35    3.08
   6  -2  -4   31.07    3.26
  -6   2   4   26.54    2.59
  -6   2   4   33.21    3.15
  -6   2   5    2.91    1.80
  -6  -2   5    1.12    1.68
   6   2  -5    5.15    1.56
   6  -2  -5    3.77    2.81
  -6   2   5    0.94    2.81
  -6   2   6  112.43    7.58
   6  -2  -6  105.81    6.50
  -6  -2   6  106.46    6.13
   6   2  -6   98.74    6.10
  -6   2   6  101.85    5.39
  -6   2   7   -0.41    1.83
  -6   2   7   -2.52    1.47
  -6  -2   7   -0.38    1.22
   6  -2  -7    3.58    3.48
   6   2  -7    2.84    1.92
  -6  -2   8   18.11    1.99
  -6   2   8   16.50    3.59
   6   2  -8   29.68    3.84
  -6   2   9    0.62    1.75
  -6  -2   9    1.51    1.04
   6   2  -9    1.73    1.37
  -6  -2  10    1.90    1.71
  -6   2  10    1.24    1.35
   6   2 -10   -0.27    1.54
   6   2 -11   11.68    2.27
  -6  -2  11    7.99    2.47
  -6   2  11    8.02    1.87
   6   2 -12    1.72    1.99
  -6  -2  12    2.96    1.53
  -6   2  12   -1.98    2.09
   6   2 -13    2.34    1.89
  -6   2  13    2.30    1.88
  -6  -2  13    2.60    1.25
  -6  -2  14   32.38    8.20
   6   2 -14   27.29    4.60
  -6   2  14   22.20    3.14
   6   2 -15    9.91    2.34
  -6  -2  15    8.21    1.68
  -6   2  15   16.74    3.35
  -6  -2  16    5.12    2.01
   6   2 -16    1.35    1.80
  -6   2  16    4.39    2.09
  -6   2  17   11.76    2.81
  -6  -2  17   10.82    2.04
  -6   2  18    0.31    1.87
  -6  -2  18   -0.21    1.76
  -6  -2  19    6.39    2.31
  -6   2  19    5.26    3.40
  -6   2  20    1.02    2.25
  -6  -2  20    5.18    2.64
  -6   2  21    3.26    2.55
  -6  -2  21    5.75    2.56
  -6   2  22   13.14    4.85
  -6   2  23   51.79    6.23
  -6   2  24   13.85    4.48
  -6   3   1  166.93    8.17
  -6  -3   1  201.63    9.86
   6   3  -1  170.40    9.71
   6  -3  -1  208.78   15.75
   6   3  -2 1278.72   45.94
   6  -3  -2 1376.06   51.36
  -6  -3   2 1337.57   49.61
  -6   3   2 1202.66   47.13
  -6   3   3  950.87   40.92
  -6  -3   3 1077.24   41.65
   6  -3  -3 1121.79   44.94
   6   3  -3 1020.78   39.11
   6   3  -4  294.78   12.83
  -6   3   4  267.77   12.96
  -6  -3   4  316.21   12.90
  -6   3   5    3.28    1.84
   6   3  -5    2.41    1.76
  -6  -3   5    8.93    3.41
  -6  -3   6    0.55    1.38
  -6   3   6   -0.72    1.24
   6   3  -6    5.64    2.03
  -6   3   7    0.83    1.96
  -6  -3   7    0.00    1.30
   6   3  -7    0.55    1.57
  -6   3   8    2.91    2.08
  -6  -3   8    2.23    1.76
   6   3  -8   -0.18    1.56
   6   3  -9    4.13    2.02
  -6  -3   9    0.37    1.39
  -6   3   9    2.40    1.77
  -6  -3  10   17.74    2.33
  -6   3  10   19.84    2.51
   6   3 -10   23.09    2.49
   6   3 -11   13.37    2.11
  -6   3  11    7.74    2.41
  -6  -3  11    3.35    1.30
  -6  -3  12   67.00    3.93
  -6   3  12   75.64    6.92
  -6   3  13   86.08    6.30
  -6  -3  13   81.17    4.96
  -6  -3  14    6.98    1.94
  -6  -3  15    0.20    1.40
  -6   3  15    7.72    3.44
  -6  -3  16    3.08    1.85
  -6   3  16    4.78    2.60
  -6   3  17    5.81    2.70
  -6   3  18    2.17    2.68
  -6   3  19   -4.01    3.39
  -6   3  20    1.64    3.89
  -6   3  21    1.53    2.85
  -6   4   1    8.37    2.04
  -6  -4   1    9.43    2.22
  -6  -4   1    8.20    2.38
  -6  -4   2   88.40   14.48
  -6   4   2   19.18    2.35
  -6   4   3    8.67    2.04
  -6  -4   3    9.29    2.88
  -6  -4   4   -0.28    1.94
  -6   4   4    1.73    1.94
  -6   4   5   13.26    2.55
  -6  -4   5   11.52    2.31
  -6  -4   6    2.95    2.49
  -6   4   6    1.12    1.33
  -6   4   7    1.73    1.84
  -6  -4   7   -0.18    1.48
  -6  -4   8    8.47    2.49
  -6   4   9    0.82    3.06
  -6  -4   9   -1.28    1.74
  -6   4  10    1.43    2.45
  -6  -4  10    6.99    1.82
  -6   4  11    2.86    2.55
  -6   4  12    1.22    3.47
  -6   4  13    0.82    2.45
  -6   4  14    7.64    2.85
  -6   4  15   13.84    4.07
  -6   4  16    6.50    6.30
  -6   4  17    2.84    2.64
  -6   4  18    1.22    2.73
  -6  -5   1   -1.92    2.69
  -6  -5   1    4.45    2.77
  -6  -5   2   16.94    3.94
  -6   5   2   20.36    3.15
  -6  -5   2   24.75    4.69
  -6  -5   3   15.54    3.82
  -6   5   3   15.24    2.93
  -6  -5   3   11.19    2.95
  -6  -5   4   -0.78    2.55
  -6   5   4   11.96    5.53
  -6   5   5    4.41    3.00
  -6  -5   5   18.28    6.65
  -6   5   6    3.39    2.39
  -6  -5   6    1.17    3.03
  -6   5   7   -2.49    2.69
  -6  -5   8   13.55    4.12
  -6   5   8    4.96    2.48
  -6   5   9    4.65    3.26
  -6  -5   9    7.10    4.24
  -6   5  10    2.57    2.37
  -6  -5  10    8.64    4.17
  -6  -5  11    8.31    5.01
  -6   5  11    2.46    3.45
  -5   0   1    0.65    1.21
   5   0  -1    1.49    1.21
  -5   0   2    0.28    0.84
   5   0  -2    1.12    1.02
  -5   0   3   -2.24    1.31
   5   0  -3    1.31    1.31
  -5   0   4    1.32    1.22
   5   0  -4    3.20    2.36
  -5   0   5    1.80    1.04
   5   0  -5    1.81    1.43
  -5   0   6    4.88    2.01
   5   0  -6    0.57    1.53
  -5   0   7   -0.10    0.87
   5   0  -7    1.16    1.54
  -5   0   8    0.10    1.17
   5   0  -8    4.85    1.94
  -5   0   9    0.98    1.28
   5   0  -9   -0.59    1.66
  -5   0  10    0.59    1.29
   5   0 -10   -0.29    1.57
   5   0 -11   -1.87    1.57
  -5   0  11    0.20    1.30
  -5   0  12   -1.81    1.41
   5   0 -12    0.79    3.25
   5   0 -13    1.97    2.56
  -5   0  13    0.61    1.22
  -5   0  14    0.10    1.63
   5   0 -14    1.87    2.27
  -5   0  15   -0.51    1.23
   5   0 -15   -0.69    2.86
  -5   0  16    3.68    1.94
  -5   0  17    0.82    2.35
  -5   0  18    2.04    2.04
  -5   0  19   -1.83    2.14
  -5   0  20    0.91    2.03
  -5   0  21    2.82    2.32
  -5   0  22    4.31    2.31
  -5   0  23    7.69    3.20
  -5   0  25   -0.99    1.89
   5   0 -26    1.89    4.07
   5   1  -1  112.16    4.79
   5  -1  -1  114.67    5.18
  -5  -1   1  111.09    4.82
  -5   1   1  107.74    4.68
  -5   1   2   24.07    2.20
   5  -1  -2   24.46    2.36
   5   1  -2   26.74    2.33
  -5  -1   2   21.15    2.25
   5   1  -3    9.37    1.58
  -5  -1   3   10.76    1.59
  -5   1   3   10.89    1.64
   5  -1  -3   12.08    1.81
   5   1  -4  578.89   19.76
  -5   1   4  528.71   20.75
   5  -1  -4  587.26   20.69
  -5  -1   4  558.84   20.89
  -5   1   5  280.80   11.30
   5  -1  -5  331.55   13.49
   5   1  -5  315.69   11.72
  -5  -1   5  300.18   11.61
  -5   1   6  216.88    9.29
   5   1  -6  260.36   10.40
  -5  -1   6  235.87   10.48
   5  -1  -6  245.71   11.82
   5   1  -7  459.17   16.91
  -5   1   7  389.59   14.64
  -5  -1   7  416.30   17.74
   5  -1  -7  458.49   17.64
   5   1  -8   10.75    1.87
  -5   1   8    7.27    1.72
   5  -1  -8    5.25    1.82
  -5  -1   8    7.91    1.43
  -5  -1   9    2.30    1.15
  -5   1   9    1.02    1.02
   5  -1  -9    3.26    2.24
   5   1  -9    1.40    1.40
  -5  -1  10    8.21    2.51
   5  -1 -10    6.15    1.95
  -5   1  10    3.89    1.74
   5   1 -10    7.22    1.50
   5   1 -11   19.62    2.07
  -5  -1  11   18.42    2.15
  -5   1  11   15.26    2.48
   5  -1 -11   20.28    3.19
   5  -1 -12    7.12    2.99
   5   1 -12    7.61    1.69
  -5   1  12    9.32    1.55
  -5  -1  12    7.18    1.57
  -5   1  13   51.02    3.85
  -5  -1  13   53.04    3.50
   5   1 -13   65.43    5.01
  -5  -1  14   14.74    1.81
  -5   1  14   17.69    2.19
   5   1 -14   19.99    2.55
   5   1 -15  109.48    6.48
  -5   1  15   98.67    6.99
  -5  -1  15   97.31    5.62
  -5   1  16   74.48    5.52
   5   1 -16   94.47    6.39
  -5  -1  16   84.24    5.65
   5   1 -17    6.36    2.47
  -5   1  17    9.09    2.58
  -5  -1  17    6.25    1.95
   5   1 -18  259.72   23.12
  -5  -1  18  111.14    6.95
  -5   1  18  125.12    9.19
  -5   1  19    5.82    2.04
  -5  -1  19   11.22    4.53
  -5  -1  20    0.51    1.24
  -5   1  21   17.02    5.54
  -5  -1  21   29.03    4.03
  -5  -1  22    1.34    2.16
  -5   1  22    0.80    2.70
  -5   1  23   -0.89    2.88
  -5  -1  24   14.83    2.79
  -5   1  24   16.07    3.85
  -5  -1  25    0.93    1.96
  -5   1  25   -1.08    3.04
  -5   2   1  292.62   11.66
  -5   2   1  290.28   13.25
   5   2  -1  302.00   11.55
  -5  -2   1  293.61   11.75
   5  -2  -1  315.73   13.02
  -5   2   2 2208.15   79.59
   5  -2  -2 2400.82   83.83
  -5  -2   2 2281.56   80.77
  -5   2   2 2119.70   76.04
   5   2  -2 2270.78   72.69
  -5   2   3  300.44   12.26
  -5  -2   3  317.29   11.91
  -5   2   3  318.64   14.26
   5  -2  -3  300.13   14.03
   5   2  -3  318.35   11.85
   5   2  -4   35.31    3.05
   5  -2  -4   27.21    2.44
  -5   2   4   25.83    2.83
  -5   2   4   26.39    2.23
  -5  -2   4   23.68    2.61
  -5   2   5   -0.20    0.92
  -5  -2   5    2.71    1.49
  -5   2   5    1.21    2.02
   5  -2  -5    3.45    2.37
   5   2  -5    0.64    1.19
   5   2  -6   36.56    2.85
  -5   2   6   40.32    3.42
   5  -2  -6   32.34    3.11
  -5  -2   6   35.45    2.35
  -5   2   6   36.19    2.58
  -5  -2   7   19.51    2.07
  -5   2   7   19.67    2.07
   5   2  -7   18.64    1.92
  -5   2   7   16.49    2.46
   5  -2  -7   27.11    3.86
   5  -2  -8    8.74    3.39
  -5   2   8    0.31    1.22
  -5  -2   8    4.80    1.22
  -5   2   8    3.54    1.25
   5   2  -8    3.10    1.73
   5  -2  -9    6.13    2.60
  -5   2   9    0.71    2.23
  -5   2   9    3.87    2.09
   5   2  -9    3.18    1.18
  -5  -2   9    2.46    1.13
  -5  -2  10    4.94    1.33
  -5   2  10    3.33    1.82
   5   2 -10    3.62    1.36
  -5   2  10    4.10    1.79
   5   2 -11   46.41    3.18
  -5  -2  11   45.57    3.09
  -5   2  11   39.62    3.59
   5   2 -12   85.18    4.65
  -5   2  12   75.74    5.29
  -5  -2  12   79.91    4.90
  -5  -2  13    5.21    1.57
  -5   2  13    8.86    2.64
   5   2 -13   10.96    1.71
  -5  -2  14   73.84    4.56
  -5   2  14   71.40    6.43
   5   2 -14   76.95    4.38
   5   2 -15   47.08    3.90
  -5   2  15   40.12    3.89
  -5  -2  15   35.34    2.77
  -5   2  16   10.04    2.09
   5   2 -16    7.74    1.80
  -5  -2  16    7.04    1.66
  -5  -2  17    0.94    1.78
  -5   2  17   -1.56    3.12
  -5  -2  18    3.39    1.80
  -5   2  18    1.55    1.86
  -5  -2  19   -1.07    1.71
  -5   2  19   -1.65    4.83
  -5  -2  20   23.25    3.02
  -5   2  20   22.16    3.88
  -5  -2  21    9.13    2.37
  -5   2  21    7.10    2.53
  -5   2  22   23.14    4.23
  -5   2  23   11.48    3.00
  -5   2  24    0.10    2.68
   5  -3  -1   45.59    4.43
   5   3  -1   41.00    3.96
  -5  -3   1   35.57    2.87
  -5   3   1   35.09    2.55
   5  -3  -2   80.81    5.06
  -5  -3   2   80.90    4.63
   5   3  -2   84.01    4.73
  -5   3   2   66.61    4.92
   5  -3  -3   44.66    3.74
  -5  -3   3   46.65    3.26
  -5   3   3   42.35    3.19
   5   3  -3   48.06    3.58
   5   3  -4  156.19    8.03
  -5  -3   4  157.58    8.18
   5  -3  -4  158.76   10.03
  -5   3   4  138.70    6.77
  -5  -3   5    3.87    1.57
   5   3  -5    3.26    1.40
   5  -3  -5    5.09    3.04
  -5   3   5    0.21    1.97
   5  -3  -6    3.77    2.78
  -5  -3   6    9.87    1.75
   5   3  -6   10.05    1.68
  -5   3   6    9.76    2.80
   5   3  -7    1.67    1.39
  -5  -3   7    3.14    1.39
  -5   3   7   -0.10    1.15
  -5  -3   8    2.13    1.20
   5   3  -8    3.89    1.58
  -5   3   8    2.71    1.88
   5   3  -9    0.19    1.48
  -5  -3   9   -1.39    2.31
  -5   3   9    5.02    2.20
  -5   3  10    8.79    2.62
  -5  -3  10    4.36    1.21
   5   3 -10    9.24    1.48
   5   3 -11   10.17    1.48
  -5   3  11   11.62    2.51
  -5  -3  11   12.58    1.79
  -5   3  12    7.54    2.09
  -5  -3  12    2.68    1.34
   5   3 -12    3.05    1.39
  -5  -3  13    0.10    1.19
  -5   3  13   -0.10    1.67
  -5  -3  14   14.23    1.65
  -5   3  15   43.62    4.69
  -5  -3  15   39.61    3.04
  -5   3  16    2.80    2.70
  -5  -3  16    1.41    1.31
  -5   3  17    3.83    3.52
  -5   3  18    0.62    2.27
  -5   3  19    7.28    3.28
  -5   3  20    1.63    2.24
  -5   3  21    1.01    3.55
   5  -3 -22   20.29    6.86
   5   4  -1    4.29    2.48
  -5   4   1    3.08    1.85
  -5  -4   1    2.30    2.30
  -5  -4   1    5.86    2.34
   5  -4  -1    3.45    2.40
  -5  -4   2   33.38    3.31
  -5   4   2   30.30    2.78
   5  -4  -2   30.68    3.28
   5   4  -2   37.05    3.92
  -5  -4   2   29.59    2.93
  -5  -4   3    1.93    1.74
  -5   4   3    2.25    1.74
   5   4  -3    9.15    2.67
  -5  -4   3    6.89    1.96
  -5   4   4   26.73    2.76
  -5  -4   4   26.90    2.88
   5   4  -4   29.67    3.73
  -5  -4   5   97.23    5.52
  -5   4   5   83.04    5.44
   5   4  -5   94.98    6.48
  -5  -4   6    0.55    1.48
  -5   4   6    2.54    2.24
  -5  -4   7    8.09    2.30
  -5   4   8    1.22    1.63
  -5  -4   8    0.46    1.37
  -5  -4   9    7.87    1.55
  -5   4   9    4.16    1.73
  -5   4  10    4.47    2.54
  -5  -4  10    0.45    1.27
  -5   4  11    2.94    2.54
  -5   4  13    5.88    2.94
  -5   4  14   24.11    3.65
  -5   4  15    1.92    2.53
  -5   4  17    4.85    4.25
   5  -4 -18    5.45    4.54
   5  -4 -19    1.81    3.73
  -5  -5   1    4.49    3.39
  -5   5   1    3.92    2.61
  -5  -5   1    0.97    2.80
  -5   5   2    7.32    1.91
  -5  -5   2   12.72    3.88
  -5  -5   2    2.11    2.78
  -5   5   3    1.70    1.60
  -5  -5   3   11.58    3.25
  -5  -5   3    3.67    2.97
  -5   5   4    2.50    1.80
  -5  -5   4    7.22    2.87
  -5   5   5   13.54    2.49
  -5  -5   5   15.40    5.33
  -5   5   6   11.41    3.08
  -5  -5   6   35.02    6.81
  -5  -5   7   33.84    5.43
  -5   5   7   21.77    3.67
  -5   5   8   -1.18    1.97
  -5  -5   8    7.31    4.64
  -5  -5   9    7.43    3.37
   5  -5  -9    3.05    2.66
  -5  -5  10    0.30    3.48
   5  -5 -10    0.39    3.44
   5  -5 -11    0.10    2.94
  -5  -5  11    7.29    5.20
  -5  -5  12    6.54    5.73
   5  -5 -12    5.49    5.49
  -5  -5  13    3.95    5.47
   5  -5 -13   -1.57    3.14
   4   0  -1   14.93    1.30
  -4   0   1   17.80    1.67
   4   0  -2  755.26   27.19
  -4   0   2  721.03   26.15
   4   0  -3    1.97    0.94
  -4   0   3    3.47    1.12
   4   0  -4   16.59    1.62
  -4   0   4   18.26    1.42
   4   0  -5  627.50   21.04
  -4   0   5  555.84   21.83
   4   0  -6 1580.59   51.37
  -4   0   6 1406.09   50.44
   4   0  -7   57.24    3.25
  -4   0   7   45.62    2.85
   4   0  -8  110.50    4.98
  -4   0   8  102.54    4.69
   4   0  -9    1.78    1.09
  -4   0   9    2.50    0.90
  -4   0  10   20.20    1.72
   4   0 -10   25.19    2.30
   4   0 -11    3.59    2.00
  -4   0  11   -0.51    0.81
   4   0 -12   12.99    2.30
  -4   0  12    7.79    1.33
   4   0 -13   27.70    2.81
  -4   0  13   22.42    2.16
   4   0 -14  339.22   13.47
  -4   0  14  286.33   13.12
   4   0 -15  164.45    7.66
  -4   0  15  133.89    7.27
  -4   0  16   75.84    5.26
   4   0 -16   97.93    6.51
   4   0 -17 2369.23   90.06
  -4   0  17 1987.11   80.08
  -4   0  18    3.05    1.83
  -4   0  19   21.62    2.33
  -4   0  20  101.32    7.58
  -4   0  21    3.49    2.30
  -4   0  22    1.89    2.29
   4   0 -24   -3.76    3.36
   4   0 -25    7.61    3.76
   4   0 -26   34.53    5.36
   4  -1  -1 2753.15   88.00
  -4  -1   1 2630.34   89.41
  -4   1   1 2609.08   90.08
   4   1  -1 2693.31   88.05
   4  -1  -2   15.32    1.91
  -4   1   2   16.27    1.55
   4   1  -2   12.62    1.49
  -4  -1   2   13.48    1.69
  -4  -1   3  605.53   21.21
   4   1  -3  631.71   21.53
  -4   1   3  573.14   20.98
   4  -1  -3  650.15   23.44
   4   1  -4   64.12    3.27
  -4   1   4   68.61    3.59
  -4  -1   4   59.78    3.48
   4  -1  -4   62.05    3.65
   4  -1  -5 1603.67   53.27
   4   1  -5 1573.75   48.82
  -4   1   5 1431.01   53.32
  -4  -1   5 1483.13   51.76
   4   1  -6  205.37    8.58
  -4   1   6  180.19    7.76
  -4  -1   6  181.48    7.55
   4  -1  -6  200.67    8.35
   4  -1  -7  773.65   28.09
   4   1  -7  774.78   25.43
  -4  -1   7  685.89   26.19
  -4   1   7  670.73   25.80
   4   1  -8    5.43    1.31
  -4   1   8    3.20    1.24
  -4  -1   8    3.93    1.06
   4  -1  -8    2.79    1.86
  -4  -1   9   82.36    4.21
   4  -1  -9   99.81    4.81
   4   1  -9   96.78    4.84
  -4   1   9   84.84    4.90
   4  -1 -10    4.59    2.40
   4   1 -10    2.83    1.51
  -4   1  10    0.94    1.25
  -4  -1  10    0.00    1.08
  -4   1  11   12.17    2.20
  -4  -1  11    8.52    1.39
   4  -1 -11   14.33    2.30
   4   1 -11   12.67    1.70
   4  -1 -12    6.28    2.62
   4   1 -12    5.31    1.80
  -4   1  12    3.78    1.47
  -4  -1  12    2.70    1.20
   4  -1 -13   13.37    3.03
   4   1 -13    9.70    1.90
  -4   1  13    9.98    1.68
  -4  -1  13    7.38    1.21
   4  -1 -14    6.04    2.71
   4   1 -14   13.06    2.38
  -4   1  14   12.06    1.78
  -4  -1  14    8.66    1.33
  -4  -1  15    3.58    1.84
  -4   1  15    3.24    1.57
   4   1 -15    1.05    1.82
  -4   1  16  483.17   23.34
   4   1 -16  570.64   22.45
  -4  -1  16  484.46   20.21
  -4   1  17   42.51    4.14
  -4  -1  17   48.58    3.62
   4   1 -17   53.11    4.05
   4   1 -18   59.79    4.64
  -4   1  18   45.05    4.21
  -4  -1  18   48.84    4.23
  -4  -1  19   30.32    3.19
   4   1 -19   35.52    4.16
  -4   1  20   10.78    3.12
  -4  -1  20    9.10    2.35
  -4   1  21   -0.10    1.90
  -4  -1  22    0.92    1.94
  -4   1  22    3.37    2.58
   4   1 -23    1.33    1.84
  -4   1  23    1.08    1.97
   4   1 -24    3.80    2.36
   4  -1 -24    6.16    3.03
   4   1 -25    3.09    2.37
   4  -1 -25    5.06    6.04
   4  -1 -26    0.68    3.01
   4   2  -1  261.58    9.80
   4  -2  -1  270.52   11.74
  -4   2   1  248.12   10.33
  -4   2   1  246.47    9.96
  -4  -2   1  260.94   10.56
  -4   2   2 1156.10   39.28
  -4  -2   2 1220.22   41.88
  -4   2   2 1135.08   41.43
   4   2  -2 1204.25   39.87
   4  -2  -2 1294.76   47.03
  -4   2   3  954.33   35.64
   4  -2  -3 1066.32   38.20
  -4  -2   3 1019.80   37.16
  -4   2   3  992.33   33.59
   4   2  -3  977.98   33.95
  -4   2   4  425.08   17.21
   4   2  -4  455.59   16.10
  -4   2   4  425.48   16.69
  -4  -2   4  450.51   15.69
   4  -2  -4  457.80   18.72
  -4   2   5  498.22   21.08
  -4   2   5  546.40   20.04
  -4  -2   5  546.39   19.46
   4   2  -5  551.40   18.70
   4  -2  -5  576.73   23.61
  -4   2   6  145.54    7.06
  -4   2   6  156.31    7.42
  -4  -2   6  152.94    7.47
   4  -2  -6  165.12    8.47
   4   2  -6  155.73    6.87
   4  -2  -7   43.79    4.48
  -4  -2   7   39.77    2.45
   4   2  -7   40.62    2.66
  -4   2   7   38.23    2.94
  -4   2   7   38.33    3.06
   4  -2  -8   37.29    4.63
  -4  -2   8   27.09    2.08
   4   2  -8   29.22    1.92
  -4   2   8   26.33    2.22
  -4   2   8   24.97    2.52
  -4   2   9    0.70    1.79
   4  -2  -9    3.28    1.90
  -4  -2   9    1.52    1.04
   4   2  -9    0.36    0.82
  -4   2   9    0.00    1.17
  -4   2  10    9.34    2.19
  -4   2  10    7.44    2.23
  -4  -2  10    6.15    1.25
   4  -2 -10    5.52    2.44
   4   2 -10   11.03    1.72
  -4  -2  11  243.39    9.99
   4  -2 -11  273.34   12.81
  -4   2  11  256.36   13.06
  -4   2  11  232.08   13.75
   4   2 -11  258.25   10.58
  -4   2  12   43.42    4.57
  -4   2  12   42.41    4.47
  -4  -2  12   40.67    2.81
   4   2 -12   45.97    3.08
  -4   2  13   30.40    3.07
   4   2 -13   37.73    3.33
  -4   2  13   31.66    3.26
  -4  -2  13   35.70    2.66
   4   2 -14    1.17    1.25
  -4  -2  14   -0.72    1.34
  -4   2  14    2.01    2.11
   4   2 -15   11.85    1.89
  -4   2  15    9.98    1.89
  -4  -2  15   10.57    1.99
   4   2 -16   43.89    3.64
  -4  -2  16   43.17    3.41
  -4   2  16   49.03    3.88
  -4  -2  17   14.63    2.13
   4   2 -17   19.30    2.37
  -4   2  17   17.46    2.91
  -4   2  18   12.07    2.68
  -4  -2  18    8.71    2.34
  -4  -2  19    3.82    1.49
  -4   2  19    4.61    2.87
  -4   2  20   22.68    3.46
  -4   2  21   -0.20    1.82
  -4  -2  21    4.46    2.55
   4  -2 -22   10.72    3.41
   4  -2 -23    6.66    5.57
   4  -2 -24    9.67    4.94
   4  -2 -25    7.16    3.24
   4   3  -1  169.96    8.43
  -4   3   1  152.82    7.80
  -4   3   1  149.72    8.28
   4  -3  -1  170.86    9.25
  -4  -3   1  178.86    8.72
   4  -3  -1  169.89    9.34
  -4   3   2  191.50    8.78
  -4  -3   2  209.04    9.61
   4   3  -2  210.38    8.00
   4  -3  -2  182.02   10.40
  -4   3   2  176.36    9.48
   4   3  -3    0.28    1.33
  -4   3   3   -0.61    2.14
  -4  -3   3    0.65    1.39
   4  -3  -3   -2.53    1.56
  -4   3   3    0.73    1.35
   4   3  -4  254.58    9.63
  -4   3   4  229.93    9.98
  -4  -3   4  262.25   10.22
   4  -3  -4  258.31   12.39
  -4   3   4  224.03   11.10
  -4  -3   5  394.16   15.57
   4   3  -5  397.29   14.55
  -4   3   5  329.56   15.96
   4  -3  -5  396.78   19.44
  -4  -3   6  146.93    6.45
   4   3  -6  150.52    7.44
  -4   3   6  124.76    7.44
   4  -3  -6  137.18    9.99
  -4  -3   7    2.12    1.20
   4   3  -7    6.48    1.50
  -4   3   7    2.61    1.25
   4  -3  -7    5.44    2.98
  -4   3   8    4.49    1.46
   4   3  -8    5.63    1.22
  -4  -3   8    3.04    1.29
   4   3  -9    6.37    1.31
  -4  -3   9    2.97    1.02
  -4  -3  10    6.51    1.04
   4   3 -10    6.55    1.31
  -4   3  10    5.02    2.30
  -4   3  11   55.36    4.40
   4   3 -11   62.18    3.62
  -4  -3  11   60.85    3.48
   4   3 -12   29.73    2.28
  -4   3  12   25.15    3.03
  -4  -3  12   29.40    2.06
   4   3 -13   41.96    2.69
  -4   3  13   39.07    4.17
  -4  -3  13   41.47    2.61
  -4  -3  14   30.97    2.34
  -4   3  15    1.35    1.76
  -4  -3  15    1.32    0.99
  -4   3  16   10.14    2.48
  -4   3  17    3.20    2.78
  -4   3  18    4.52    2.16
  -4   3  19    9.41    3.17
   4  -3 -21   40.85    6.29
   4  -3 -22   35.40    5.35
   4  -3 -23    6.22    3.61
  -4  -4   1   90.07    6.18
   4  -4  -1  110.37    6.59
  -4  -4   1  145.63    8.74
   4   4  -1  109.90    6.57
  -4   4   1   96.85    5.45
   4  -4  -1  122.46    7.77
   4   4  -2  182.35    8.30
  -4   4   2  159.25    8.72
   4  -4  -2  180.77   10.65
   4  -4  -2  206.08   13.35
  -4  -4   2  205.68    9.87
  -4  -4   2  183.41    9.85
  -4  -4   3  223.52   11.44
  -4  -4   3  196.88   10.21
   4  -4  -3  207.45   11.49
   4   4  -3  220.34   10.85
   4  -4  -3  241.33   12.51
   4  -4  -4  125.98    7.75
   4   4  -4  142.18    6.73
  -4  -4   4  163.34    7.92
  -4   4   4  132.92    7.25
  -4  -4   4  133.70    7.88
   4   4  -5   35.39    3.03
  -4   4   5   23.45    2.53
  -4  -4   5   35.66    3.25
  -4  -4   5   28.18    4.98
   4   4  -6    0.97    1.26
  -4   4   6   -1.72    2.02
  -4  -4   6    0.37    1.20
  -4  -4   6    3.79    2.33
  -4   4   7    4.44    1.71
  -4  -4   7    3.47    1.37
  -4   4   8    3.33    1.51
  -4  -4   8    3.60    1.26
  -4   4   9   -2.22    1.91
  -4  -4   9    1.08    1.08
  -4   4  10    0.81    1.81
  -4  -4  10    1.04    0.85
  -4   4  11   12.89    2.32
  -4   4  12    3.63    2.42
  -4   4  13   -1.31    2.92
  -4   4  14    0.20    1.91
   4  -4 -15    3.22    4.13
   4  -4 -16   30.84    5.14
   4  -4 -17    6.05    5.14
   4  -4 -18    3.63    3.93
   4  -4 -19    5.94    4.03
  -4  -5   1    0.29    2.13
  -4  -5   1   -0.40    2.11
   4  -5  -1    2.89    3.58
   4  -5  -1    6.63    3.07
  -4  -5   2    6.74    3.18
  -4  -5   2    2.01    2.71
   4  -5  -2    3.31    4.01
   4  -5  -2    0.89    1.49
  -4  -5   3    5.31    3.70
   4  -5  -3   -0.20    2.52
  -4  -5   3    3.84    2.88
   4  -5  -3    2.47    2.18
   4  -5  -4   12.36    2.87
  -4  -5   4   22.09    4.20
   4  -5  -5   13.13    2.96
  -4  -5   5   13.48    4.49
   4  -5  -6    6.80    2.86
  -4  -5   6    6.29    2.69
   4  -5  -7    2.56    2.75
  -4  -5   7    2.49    2.69
   4  -5  -8    3.04    2.55
  -4  -5   8    7.18    5.39
  -4  -5   9   -0.60    2.80
   4  -5  -9   -0.49    2.25
   4  -5 -10    3.62    3.91
  -4  -5  10    2.10    3.30
   4  -5 -11    1.17    2.64
  -4  -5  11    3.61    4.91
   4  -5 -12    7.23    4.98
  -4  -5  12    6.94    6.64
  -4  -5  13    4.75    4.24
   4  -5 -13    5.67    3.32
  -4  -5  14   11.47    4.27
   4  -5 -14    0.78    4.50
   3   0  -1    1.11    0.83
  -3   0   1   -0.28    0.83
  -3   0   2   -0.65    0.75
   3   0  -2    2.80    1.21
   3   0  -3    0.66    0.66
  -3   0   3   -0.94    0.85
  -3   0   4    0.38    1.15
   3   0  -4    0.48    0.87
   3   0  -5    0.10    0.88
  -3   0   5   -1.17    0.78
   3   0  -6    1.88    1.09
  -3   0   6   -0.69    0.59
   3   0  -7   -1.00    1.10
  -3   0   7    0.00    1.00
   3   0  -8    2.32    1.31
  -3   0   8    1.22    1.22
  -3   0   9    2.36    1.03
   3   0  -9    0.00    1.21
  -3   0  10   -0.41    0.72
   3   0 -10   -0.71    0.91
   3   0 -11    2.34    1.53
  -3   0  11   -0.10    0.73
   3   0 -12   -0.10    1.22
  -3   0  12    0.21    1.04
   3   0 -13   -0.91    2.64
  -3   0  13    0.21    1.25
   3   0 -14    1.72    1.83
  -3   0  14   -0.93    1.45
   3   0 -15    2.13    1.92
  -3   0  15   -0.10    1.03
   3   0 -16    0.10    1.42
  -3   0  16   -0.20    1.13
   3   0 -17    3.73    1.92
  -3   0  17    1.32    1.22
   3   0 -18    1.81    3.23
  -3   0  18    0.91    1.31
  -3   0  19    3.40    2.00
  -3   0  20    0.70    1.89
  -3   0  21   -1.48    1.48
   3   0 -22   -1.77    2.66
   3   0 -23    0.30    1.97
   3   0 -24   -0.69    2.95
   3   1  -1 4769.46  151.23
  -3   1   1 4639.21  155.23
  -3   1   1 4852.37  164.24
   3  -1  -1 4952.71  162.73
  -3  -1   1 4778.73  154.48
   3   1  -2 1420.04   46.84
  -3   1   2 1363.71   49.40
  -3  -1   2 1363.13   45.57
   3  -1  -2 1421.83   49.46
   3   1  -3  689.67   23.99
  -3   1   3  651.47   24.76
  -3  -1   3  665.39   22.52
   3  -1  -3  691.11   25.48
   3   1  -4  298.75   10.39
  -3   1   4  255.04   10.40
  -3  -1   4  277.22   11.45
   3  -1  -4  303.75   15.57
   3   1  -5    4.54    0.93
  -3  -1   5    6.09    1.03
  -3   1   5    3.20    1.13
   3  -1  -5    4.62    1.34
   3   1  -6   11.06    1.21
  -3   1   6   12.09    1.56
  -3  -1   6    9.86    1.14
   3  -1  -6   13.22    1.77
  -3   1   7 1501.72   56.69
  -3  -1   7 1491.76   53.76
   3   1  -7 1762.11   56.60
   3  -1  -7 1751.04   56.88
   3   1  -8  127.37    4.81
  -3   1   8  115.44    5.85
   3  -1  -8  145.47   13.47
  -3  -1   8  116.87    5.82
  -3   1   9  187.86    8.66
   3   1  -9  216.41    8.97
  -3  -1   9  184.57    8.42
   3  -1  -9  220.20    8.56
   3   1 -10  133.81    5.53
  -3   1  10  114.90    5.57
   3  -1 -10  118.82    6.19
  -3  -1  10  123.09    5.29
   3   1 -11   32.59    2.31
  -3   1  11   28.45    2.67
   3  -1 -11   30.67    3.61
  -3  -1  11   28.09    1.84
   3   1 -12    9.72    1.64
  -3   1  12   10.31    1.91
  -3  -1  12   10.43    1.43
   3  -1 -12    8.89    1.69
  -3   1  13   59.15    3.72
   3  -1 -13   73.17    5.07
  -3  -1  13   58.25    3.73
   3   1 -13   76.13    3.90
   3   1 -14   17.80    2.13
   3  -1 -14   28.35    6.83
  -3  -1  14   11.00    1.44
  -3   1  14   13.99    1.90
   3   1 -15   61.96    3.81
  -3  -1  15   46.09    3.20
   3  -1 -15   44.66    7.01
  -3   1  15   51.08    3.77
  -3   1  16  530.58   24.26
   3   1 -16  665.67   25.71
  -3  -1  16  529.90   20.12
  -3   1  17   25.58    2.98
  -3  -1  17   22.40    2.05
   3   1 -17   34.38    3.13
  -3   1  18    4.18    2.24
  -3  -1  18    8.11    3.35
   3   1 -18   10.15    2.73
   3   1 -19   36.07    3.63
  -3   1  19   20.39    2.63
  -3  -1  19   22.24    2.74
   3   1 -20    0.49    2.45
  -3   1  20   -0.40    2.00
  -3  -1  20    0.61    1.82
   3   1 -21    1.72    1.61
   3  -1 -21   -0.89    2.68
   3   1 -22    4.75    1.92
   3   1 -23   -0.51    2.54
   3  -1 -23    1.66    2.35
   3   1 -24    6.63    3.16
   3  -1 -24   15.69    4.58
   3  -1 -25   12.91    3.98
   3  -1 -26    0.58    4.45
   3   2  -1   86.53    4.21
  -3   2   1   82.19    4.76
  -3  -2   1   85.67    3.96
   3  -2  -1   79.78    3.93
   3  -2  -1   88.04    4.95
  -3   2   1   82.06    4.56
   3   2  -2  545.51   18.81
  -3   2   2  505.75   19.47
  -3   2   2  514.57   18.12
   3  -2  -2  542.32   22.36
  -3  -2   2  538.51   20.17
  -3   2   3   29.00    2.09
  -3  -2   3   26.57    1.88
   3  -2  -3   26.62    2.33
  -3   2   3   27.74    2.20
   3   2  -3   28.90    1.79
   3   2  -4    0.09    0.84
  -3   2   4   -0.95    1.05
  -3   2   4    0.79    1.39
  -3  -2   4    0.28    1.21
   3  -2  -4    1.64    1.23
   3   2  -5  189.56    6.77
  -3  -2   5  187.36    7.14
   3  -2  -5  190.87    8.62
  -3   2   5  170.00    6.85
  -3   2   5  168.39    7.90
  -3  -2   6  411.47   14.99
   3  -2  -6  413.47   16.63
  -3   2   6  377.66   16.40
   3   2  -6  407.66   13.35
  -3   2   6  388.32   14.15
  -3   2   7  194.98   10.29
  -3   2   7  213.45    8.86
  -3  -2   7  217.23    8.81
   3  -2  -7  198.70    9.74
   3   2  -7  222.92    7.67
   3   2  -8   33.94    1.84
  -3   2   8   31.56    2.40
  -3  -2   8   29.62    1.82
   3  -2  -8   39.27    3.86
  -3   2   8   28.22    2.78
   3   2  -9  109.30    4.44
  -3   2   9   96.99    5.68
  -3  -2   9  100.93    4.25
   3  -2  -9  111.06    6.24
  -3   2   9   96.60    5.76
  -3  -2  10   47.79    2.70
   3  -2 -10   54.63    3.76
  -3   2  10   51.83    3.75
   3   2 -10   58.01    2.75
  -3   2  10   48.51    3.71
  -3   2  11  124.91    7.17
  -3   2  11  133.23    8.06
  -3  -2  11  133.18    5.67
   3  -2 -11  135.70    7.61
   3   2 -11  144.87    5.71
   3   2 -12   35.01    1.99
  -3   2  12   23.10    2.96
  -3  -2  12   26.55    1.97
   3  -2 -12   23.74    4.58
  -3   2  12   24.89    2.56
   3   2 -13   42.68    2.89
  -3   2  13   39.90    3.55
  -3  -2  13   35.74    2.21
  -3   2  13   45.25    3.61
   3   2 -14    0.45    1.08
  -3   2  14   -1.27    1.27
  -3   2  14    1.17    1.85
  -3  -2  14    0.94    1.26
  -3  -2  15    2.30    1.05
   3   2 -15    1.98    1.17
  -3   2  15    1.84    1.74
  -3   2  15    1.57    1.68
   3   2 -16    0.54    1.00
  -3   2  16    4.05    2.02
  -3  -2  16    0.63    1.15
  -3   2  16   -0.73    2.09
   3   2 -17   17.44    2.20
  -3  -2  17   12.36    1.77
  -3   2  18   14.31    2.68
  -3  -2  18   15.11    2.39
   3   2 -19   15.29    2.19
  -3   2  19    8.99    2.35
   3   2 -20   71.23    5.25
   3  -2 -20   83.70    6.41
   3  -2 -21    1.91    2.62
   3  -2 -22   20.20    4.10
   3  -2 -23    2.18    4.37
   3  -2 -24    3.06    3.25
   3  -2 -25   10.00    3.82
   3  -3  -1   98.95    5.89
  -3   3   1   90.48    5.29
  -3  -3   1   81.64    5.81
  -3  -3   1  101.07    5.20
  -3   3   1   83.66    4.80
   3  -3  -1   98.31    5.50
   3  -3  -2   92.99    5.06
  -3  -3   2  107.69    8.20
   3   3  -2   94.80    4.77
  -3   3   2   77.08    4.75
   3  -3  -2   89.83    4.97
  -3   3   2   77.48    4.17
   3  -3  -3  140.67    7.93
   3  -3  -3  122.00    7.35
  -3  -3   3  130.69    6.12
  -3   3   3  112.06    6.80
   3   3  -3  130.30    6.04
  -3   3   3  118.35    5.85
   3   3  -4   -0.67    0.87
  -3   3   4    1.23    1.95
  -3  -3   4    0.28    1.29
   3  -3  -4   -0.20    1.63
  -3   3   4    0.52    1.45
   3  -3  -4   -0.30    1.32
  -3   3   5   73.14    4.28
   3   3  -5   90.34    4.00
  -3   3   5   77.16    5.03
  -3  -3   5   90.06    4.11
   3  -3  -5   88.62    6.19
  -3  -3   6  100.52    4.21
  -3   3   6   83.88    4.29
   3   3  -6   92.92    4.57
  -3   3   6   75.61    5.34
   3  -3  -6   87.92    5.53
   3  -3  -7    1.26    1.67
   3   3  -7    2.68    1.05
  -3   3   7    0.93    1.25
  -3   3   7    6.14    2.76
  -3  -3   7    2.11    0.92
  -3   3   8    2.29    1.14
   3   3  -8    1.24    0.86
  -3   3   8    3.48    2.35
  -3  -3   8    1.29    1.29
   3  -3  -8    0.21    1.89
   3   3  -9    4.01    0.96
  -3   3   9    2.29    1.66
  -3  -3   9    3.05    0.67
   3   3 -10    1.15    0.76
  -3  -3  10    2.30    1.10
   3   3 -11    3.25    0.86
  -3  -3  11    2.52    0.63
  -3   3  11    3.01    1.97
  -3   3  12    0.83    1.87
  -3  -3  12    0.65    0.54
   3   3 -12    3.44    0.86
  -3   3  13   14.63    2.70
   3   3 -13   27.30    3.94
  -3   3  14    1.04    2.07
  -3   3  15    5.17    2.90
   3  -3 -16    7.74    2.79
   3  -3 -17    6.18    5.46
   3  -3 -18    4.11    3.18
   3  -3 -19    6.24    3.58
   3  -3 -20    8.36    2.85
   3  -3 -21    7.72    3.96
   3  -3 -22   21.83    4.35
   3  -3 -23    3.42    3.72
   3  -4  -1   44.94    4.99
  -3   4   1   37.45    2.82
  -3  -4   1   52.46    4.31
  -3  -4   1   51.82    5.21
  -3  -4   1   44.71    4.54
   3  -4  -1   47.47    5.44
   3  -4  -2  104.86    6.50
  -3  -4   2   89.83    5.84
  -3   4   2   97.27    5.45
  -3  -4   2  119.55    5.89
  -3  -4   2   93.28    5.95
   3  -4  -2  113.92    7.48
  -3   4   3  247.28   10.85
  -3  -4   3  291.95   12.79
  -3  -4   3  235.58   12.08
  -3  -4   3  236.06   11.01
   3  -4  -3  277.14   13.15
   3  -4  -3  287.22   14.23
  -3   4   4    6.69    2.10
  -3  -4   4    6.51    1.67
  -3  -4   4    3.80    1.30
  -3  -4   4    7.77    2.29
   3  -4  -4   13.10    2.70
   3  -4  -4    8.92    3.18
   3  -4  -5   41.17    3.80
  -3   4   5   33.15    3.10
  -3  -4   5  172.18   16.54
  -3  -4   5   36.07    4.28
   3  -4  -5   23.07    3.83
  -3  -4   5   42.86    2.81
  -3  -4   6   47.00    4.17
  -3  -4   6   53.14    4.38
  -3  -4   6   55.91    2.93
  -3   4   7   10.68    2.30
  -3  -4   7   16.14    1.64
  -3  -4   7   14.62    1.74
  -3  -4   7   34.53    6.04
  -3   4   8    0.80    1.30
  -3  -4   8    1.17    0.81
  -3  -4   8    0.72    1.03
  -3  -4   8   -1.48    2.87
  -3  -4   9    8.31    0.88
  -3  -4   9   10.37    2.77
   3  -4  -9   10.98    3.10
  -3  -4  10   -0.89    2.37
   3  -4 -10   -0.50    2.60
  -3  -4  11    4.74    2.57
   3  -4 -11    2.10    1.90
  -3  -4  12    3.56    1.98
  -3  -4  13    2.87    2.18
   3  -4 -13    1.10    3.01
   3  -4 -14   71.28    6.14
   3  -4 -15   48.96    5.94
  -3  -4  15   52.61    4.86
  -3  -4  16   40.52    7.04
   3  -4 -16   44.69    6.25
  -3  -4  17    6.84    3.72
   3  -4 -17    6.55    3.73
   3  -4 -18    4.44    3.13
  -3  -4  19   -1.22    4.48
   3  -4 -19   -1.21    4.64
  -3  -4  20    3.89    2.66
   3  -4 -20   13.22    6.46
  -3  -5   1    8.67    2.53
   3  -5  -1    9.14    2.98
  -3  -5   1    9.29    3.43
  -3  -5   2    9.49    4.24
  -3  -5   2    1.55    3.29
   3  -5  -2    5.39    4.89
  -3  -5   3    2.52    3.43
   3  -5  -3    4.81    2.26
   3  -5  -3    2.81    2.51
  -3  -5   3    8.40    2.03
   3  -5  -4    0.00    2.52
  -3  -5   4    0.81    3.73
   3  -5  -4    3.44    1.67
  -3  -5   5    3.94    2.72
   3  -5  -5    1.41    2.73
  -3  -5   6   -2.42    2.42
   3  -5  -6   -3.13    2.35
  -3  -5   7   13.32    4.14
   3  -5  -7   11.84    3.43
  -3  -5   8    4.44    2.93
   3  -5  -8    4.79    2.74
  -3  -5   9    6.96    4.74
   3  -5  -9    0.59    2.15
  -3  -5  10    2.32    3.84
   3  -5 -10   -0.49    2.24
  -3  -5  11    4.65    3.44
   3  -5 -11    6.34    3.80
   3  -5 -12   -5.17    3.90
  -3  -5  12    5.97    4.96
   3  -5 -13    2.15    3.51
  -3  -5  13    2.64    3.85
   3  -5 -14    5.38    4.69
  -3  -5  14    6.71    4.67
  -3  -5  15    8.15    5.10
   3  -5 -15    4.50    3.43
   3  -6  -1    0.97    5.26
  -3  -6   1   15.73    6.07
  -3  -6   2   16.46    4.49
   3  -6  -2    3.42    8.01
   2   0  -1  193.99    7.93
  -2   0   1  188.13    7.28
   2   0  -3 1506.84   49.07
  -2   0   3 1385.18   47.30
   2   0  -4  381.62   14.84
  -2   0   4  344.73   13.11
   2   0  -5  374.24   13.46
  -2   0   5  331.11   12.44
  -2   0   6   63.75    2.71
   2   0  -6   65.52    3.40
  -2   0   7   40.45    2.52
   2   0  -7   41.67    2.39
   2   0  -8  331.00   12.12
  -2   0   8  298.46   11.36
   2   0  -9   13.11    1.56
  -2   0   9   14.43    1.59
   2   0 -10    4.06    1.46
  -2   0  10    1.80    0.96
   2   0 -11   18.82    1.98
  -2   0  11   16.61    1.80
   2   0 -12  108.43    5.75
  -2   0  12   91.70    5.30
   2   0 -13   -0.10    1.24
   2   0 -14    4.96    1.86
  -2   0  14    3.52    2.69
   2   0 -15   37.83    3.82
  -2   0  15   38.22    2.78
  -2   0  16    2.94    1.22
   2   0 -16    4.84    1.75
  -2   0  17   13.79    2.12
   2   0 -17   15.72    3.49
   2   0 -18   24.93    4.62
   2   0 -18   20.37    2.40
   2   0 -19   97.93    5.72
   2   0 -20  145.69    8.78
   2   0 -21    8.65    2.66
   2   0 -22   10.11    2.46
   2   0 -23   14.03    3.54
   2   0 -24    1.67    2.26
   2   0 -25    7.49    3.55
   2   0 -26   12.28    3.17
   2   0 -27   -3.69    3.89
   2   1  -2  697.60   23.75
  -2   1   2  657.20   25.06
  -2   1   2  694.34   24.25
  -2  -1   2  711.73   25.50
   2  -1  -2  709.85   26.44
   2   1  -3  350.39   11.57
  -2   1   3  321.45   13.12
  -2   1   3  344.14   13.29
  -2  -1   3  343.48   11.84
   2  -1  -3  343.49   13.34
   2   1  -4   30.64    1.59
  -2   1   4   22.26    1.38
  -2  -1   4   26.80    1.96
   2  -1  -4   25.57    1.70
   2   1  -5  674.16   21.81
  -2   1   5  576.12   22.83
  -2  -1   5  614.39   21.19
   2  -1  -5  651.22   23.83
   2   1  -6    0.19    0.94
  -2   1   6    1.29    1.19
  -2  -1   6   -0.29    0.49
   2  -1  -6    1.19    1.51
  -2   1   7  833.53   31.89
   2  -1  -7  924.23   32.48
  -2  -1   7  816.51   28.78
   2   1  -7  970.58   30.81
   2  -1  -8  229.93   10.23
  -2  -1   8  211.50    8.53
  -2   1   8  215.01    9.59
   2   1  -8  236.65    9.48
   2   1  -9  124.49    5.31
  -2   1   9  114.50    5.65
  -2  -1   9  106.90    4.99
   2  -1  -9  120.25    5.43
   2   1 -10  643.31   21.74
  -2   1  10  547.42   23.55
  -2  -1  10  542.44   21.33
   2  -1 -10  617.32   23.52
   2   1 -11   71.55    3.56
  -2   1  11   62.04    3.77
  -2  -1  11   58.68    3.25
   2  -1 -11   77.75    4.94
   2   1 -12  435.17   16.46
  -2  -1  12  380.69   16.23
   2  -1 -12  433.97   16.65
   2   1 -13   51.49    2.87
  -2   1  13   42.78    2.97
  -2  -1  13   43.25    2.80
   2  -1 -13   53.73    4.36
   2   1 -14  113.60    5.57
  -2   1  14   96.65    5.59
  -2  -1  14   87.30    4.76
   2  -1 -14   93.23    5.73
   2  -1 -15   13.40    3.27
  -2   1  15    6.04    1.98
   2   1 -15    3.55    1.68
  -2  -1  15    5.99    1.32
   2   1 -16  709.52   27.79
  -2  -1  16  583.10   23.74
  -2   1  17   13.41    2.76
   2   1 -17   21.75    2.77
  -2  -1  17   13.33    1.71
   2   1 -18  232.21   11.41
   2   1 -18  254.94   13.19
   2  -1 -18  245.68   11.49
   2   1 -19  311.94   14.03
   2   1 -19  311.14   15.53
   2  -1 -19  321.35   17.06
   2   1 -20   41.97    3.72
   2   1 -20   42.33    4.57
   2  -1 -20   35.22    3.70
   2   1 -21   32.06    3.22
   2  -1 -21   38.04    4.76
   2   1 -22    4.91    2.61
   2  -1 -22    0.30    2.46
   2   1 -23    2.12    2.52
   2  -1 -23    7.05    4.80
   2   1 -24    6.89    2.03
   2  -1 -24   15.70    4.88
   2  -1 -25   12.44    4.28
   2  -1 -26    1.26    2.91
   2   2  -1  272.87   10.55
  -2   2   1  250.78   10.70
  -2   2   1  257.68    9.49
  -2  -2   1  281.71   10.89
   2  -2  -1  270.91   10.96
   2  -2  -1  281.87   11.24
   2   2  -2    0.38    0.77
  -2   2   2    0.11    0.85
  -2   2   2    0.20    0.92
  -2  -2   2    0.48    0.86
   2  -2  -2    2.06    1.13
   2  -2  -2   -1.64    0.82
   2   2  -3   35.36    1.74
  -2   2   3   29.72    2.24
  -2   2   3   33.56    2.34
  -2  -2   3   33.17    1.70
   2  -2  -3   37.85    2.33
   2  -2  -3   38.23    2.94
  -2  -2   4  252.74    9.62
   2   2  -4  242.99    9.07
  -2   2   4  227.60   10.02
  -2   2   4  241.04    9.36
   2  -2  -4  251.67   10.35
   2  -2  -4  247.33   11.30
  -2  -2   5  174.75    6.66
   2   2  -5  171.11    6.40
  -2   2   5  144.86    7.42
  -2   2   5  163.67    6.59
   2  -2  -5  171.62    7.80
  -2   2   6 1469.01   58.33
   2   2  -6 1614.22   50.55
  -2   2   6 1586.42   54.48
  -2  -2   6 1638.98   52.46
   2  -2  -6 1622.35   60.24
   2   2  -7  424.89   13.66
  -2   2   7  383.35   15.96
  -2   2   7  397.63   14.85
  -2  -2   7  408.60   14.07
   2  -2  -7  413.74   16.77
  -2  -2   8  151.84    5.53
   2   2  -8  169.13    5.70
  -2   2   8  149.24    7.31
  -2   2   8  156.83    6.89
   2  -2  -8  153.40    7.48
   2   2  -9   87.88    3.25
  -2   2   9   78.17    4.50
  -2   2   9   84.98    4.44
  -2  -2   9   77.77    3.29
   2  -2  -9   81.35    4.86
   2   2 -10  155.56    5.13
  -2   2  10  133.32    7.07
  -2   2  10  143.54    6.50
  -2  -2  10  136.41    5.90
   2  -2 -10  138.57    7.63
   2   2 -11  186.83    6.14
  -2   2  11  147.15    8.22
  -2   2  11  166.14    8.39
  -2  -2  11  156.57    7.11
   2  -2 -11  167.91    7.92
   2   2 -12   41.85    2.27
  -2   2  12   36.09    3.51
  -2   2  12   35.70    2.70
  -2  -2  12   35.75    2.20
   2  -2 -12   45.23    3.93
   2   2 -13   45.99    2.29
  -2   2  13   38.91    3.60
  -2   2  13   38.26    2.69
   2   2 -14  193.09    8.28
  -2   2  14  156.66   13.91
  -2   2  14  181.34    8.16
  -2  -2  14  164.20    6.64
   2   2 -15  142.79    7.45
   2   2 -15  166.30    6.80
  -2   2  15  152.28    7.79
   2   2 -16   54.83    3.29
   2   2 -16   57.72    3.74
  -2   2  16   50.95    3.75
   2  -2 -16   54.39    4.18
   2   2 -17  148.81    8.18
  -2   2  17  137.57    8.02
   2  -2 -17  147.71    8.63
  -2   2  18   36.34    3.43
   2  -2 -18   38.09    3.92
   2   2 -18   39.75    2.78
  -2   2  19    2.15    2.05
   2   2 -19    8.62    2.71
   2  -2 -19    6.44    3.27
   2   2 -20   54.27    3.68
   2  -2 -21    6.76    2.62
   2  -2 -22    0.00    2.51
   2  -2 -23    5.68    3.39
   2  -2 -24   -0.69    2.87
   2  -2 -25    9.64    3.44
  -2  -3   1   55.14    3.31
   2   3  -1   56.01    3.30
  -2   3   1   50.44    3.18
  -2   3   1   49.49    4.16
  -2  -3   1   47.56    3.13
   2  -3  -1   57.28    3.33
   2  -3  -1   56.64    4.16
   2   3  -2   18.32    1.69
  -2   3   2   15.47    2.08
  -2  -3   2   18.11    1.65
  -2  -3   2   12.68    1.70
   2  -3  -2   15.46    2.14
   2  -3  -2   17.65    1.97
   2   3  -3   85.62    4.11
  -2   3   3   76.61    4.12
  -2   3   3   78.95    5.61
  -2  -3   3   91.40    4.09
  -2  -3   3   71.59    4.68
   2  -3  -3   87.49    5.81
   2  -3  -3   80.10    4.77
   2   3  -4   53.52    2.60
  -2   3   4   46.38    2.98
  -2   3   4   48.62    3.53
  -2  -3   4   56.15    2.62
  -2  -3   4   44.38    3.57
   2  -3  -4   51.24    3.67
   2  -3  -4   50.12    4.23
   2   3  -5   30.07    1.89
  -2   3   5   30.55    2.57
  -2   3   5   25.83    2.59
  -2  -3   5   37.42    2.05
   2  -3  -5   29.26    3.06
   2  -3  -5   33.10    3.99
   2   3  -6  251.21    9.14
  -2   3   6  224.09   10.46
  -2   3   6  224.68   11.23
  -2  -3   6  258.79    9.23
   2  -3  -6  234.24   11.95
   2  -3  -6  254.47   14.47
  -2   3   7   23.03    2.37
  -2   3   7   25.70    2.79
  -2  -3   7   28.04    1.50
   2  -3  -7   28.43    3.29
   2  -3  -7   28.57    2.62
  -2   3   8  156.36    7.47
  -2   3   8  155.30    8.32
  -2  -3   8  177.11    6.29
   2  -3  -8  165.23    9.92
  -2   3   9   53.91    4.03
  -2   3   9   56.53    4.45
  -2  -3   9   61.64    2.31
   2  -3  -9   51.29    4.78
  -2   3  10   57.38    4.35
  -2   3  10   53.71    3.94
  -2   3  11   13.70    2.37
   2  -3 -11   13.02    3.10
  -2   3  12    1.54    3.09
   2  -3 -12    5.48    2.69
   2  -3 -13   22.34    3.41
   2  -3 -14   23.99    2.79
   2  -3 -15   26.15    3.62
   2  -3 -16    2.07    2.38
   2  -3 -17    8.04    7.84
   2  -3 -18    5.35    4.12
   2  -3 -19    9.75    4.31
   2  -3 -20    1.13    2.87
   2  -3 -21    9.79    3.67
   2  -3 -22    1.32    3.56
   2  -3 -23    3.34    4.05
  -2  -4   1  116.20    6.78
  -2  -4   1  106.18    6.57
  -2  -4   1  107.92    6.64
   2  -4  -1   99.36    6.18
   2  -4  -1   97.56    6.68
   2  -4  -1  120.94    7.66
  -2  -4   2  109.07    6.25
  -2  -4   2  100.46    7.54
   2  -4  -2  105.41    5.69
   2  -4  -2  100.40    7.01
   2  -4  -2  109.46    6.87
  -2  -4   3    5.59    1.23
  -2  -4   3    1.45    1.24
  -2  -4   3    4.56    2.74
   2  -4  -3    3.17    1.29
   2  -4  -3    2.64    1.42
   2  -4  -3    5.52    3.38
  -2  -4   4   92.32    8.53
   2  -4  -4   89.21    5.58
  -2  -4   4   92.69    4.47
   2  -4  -4   99.54    5.86
   2  -4  -4   81.67    5.96
   2  -4  -5   69.53    5.07
   2  -4  -5   59.70    5.27
  -2  -4   5   74.42    4.16
  -2  -4   5   59.56    4.18
  -2  -4   5   61.27    5.48
   2  -4  -5   71.18    5.02
  -2  -4   6  121.91    4.78
  -2  -4   6  104.80    5.86
  -2  -4   6  103.02    7.21
   2  -4  -6  112.63    6.86
  -2  -4   7   33.12    1.63
  -2  -4   7   33.54    2.13
  -2  -4   7   28.25    3.34
   2  -4  -7   30.10    3.27
   2  -4  -7   29.85    3.95
   2  -4  -8   19.83    2.58
  -2  -4   8   23.99    3.43
   2  -4  -8   28.66    3.23
  -2  -4   9    6.75    2.82
   2  -4  -9   12.11    3.28
  -2  -4  10   12.18    3.22
  -2  -4  11   17.10    3.42
   2  -4 -11   15.35    2.69
  -2  -4  12    6.64    2.31
   2  -4 -12    2.30    3.20
  -2  -4  13   27.45    3.33
   2  -4 -13   35.75    3.61
  -2  -4  14   44.37    5.15
   2  -4 -14   57.72    5.73
  -2  -4  15   71.12    6.00
   2  -4 -15   81.10    6.96
  -2  -4  16   22.31    3.65
   2  -4 -16   32.98    4.14
   2  -4 -17   35.47    5.26
  -2  -4  17   25.20    4.17
  -2  -4  18    3.76    3.45
   2  -4 -18    0.40    2.63
  -2  -4  19   33.26    5.14
   2  -4 -19   19.46    4.16
  -2  -4  20   13.33    3.39
   2  -4 -20   29.52    7.41
  -2  -5   1   45.64    3.55
  -2  -5   1   34.79    4.56
   2  -5  -1   35.72    3.35
   2  -5  -1   45.60    5.07
  -2  -5   2   39.86    3.82
  -2  -5   2   34.02    3.95
   2  -5  -2   61.11    8.98
   2  -5  -2   45.31    3.55
  -2  -5   3   15.73    2.34
  -2  -5   3   19.06    3.45
   2  -5  -3   14.34    2.75
   2  -5  -3   17.70    4.00
  -2  -5   4   35.73    7.11
   2  -5  -4   17.56    2.55
   2  -5  -4   23.26    3.51
  -2  -5   5    3.46    3.25
   2  -5  -5   -0.69    2.94
   2  -5  -5    0.00    2.71
   2  -5  -6   -0.20    3.52
  -2  -5   6    0.20    2.44
   2  -5  -6   -0.10    1.47
  -2  -5   7    3.36    3.26
   2  -5  -7    5.72    3.71
  -2  -5   8    1.02    3.26
   2  -5  -8    2.34    2.83
   2  -5  -8    2.30    3.00
  -2  -5   9    1.43    3.47
   2  -5  -9    4.10    3.12
  -2  -5  10    5.31    2.96
   2  -5 -10    2.83    3.90
  -2  -5  11   -4.09    3.57
   2  -5 -11    0.00    2.34
  -2  -5  12   -1.94    3.98
   2  -5 -12   -4.20    2.74
  -2  -5  13   24.94    6.85
   2  -5 -13   21.81    5.67
  -2  -5  14    6.14    4.60
   2  -5 -14   -2.06    3.82
  -2  -5  15    3.28    3.07
   2  -5 -15    1.57    3.63
  -2  -6   1   10.03    5.17
   2  -6  -1    5.26    3.80
  -2  -6   2    1.20    3.78
   2  -6  -2   -0.10    4.98
   2  -6  -3    2.84    4.60
  -2  -6   3    2.00    3.70
  -2  -6   4   13.42    6.01
   2  -6  -4    2.06    4.52
  -2  -6   5    8.74    4.52
   2  -6  -5    4.72    4.82
   1   0  -1    0.47    0.28
  -1   0   1   -0.75    0.28
   1   0  -2   -0.20    0.30
  -1   0   2   -0.20    0.30
   1   0  -3   -0.93    0.41
  -1   0   3    0.72    0.31
   1   0  -4    1.48    0.63
  -1   0   4    0.53    0.32
   1   0  -5   -0.32    0.64
  -1   0   5    1.08    0.65
   1   0  -6   -0.32    0.75
  -1   0   6   -0.33    0.65
   1   0  -7    0.32    0.75
  -1   0   7    0.22    0.87
   1   0  -8    0.54    0.86
  -1   0   8    1.08    0.97
   1   0  -9    1.61    0.75
   1   0 -10   -0.21    1.28
  -1   0  10   -1.06    0.74
   1   0 -11   -1.38    1.38
   1   0 -12    1.80    1.27
  -1   0  12    1.15    1.25
   1   0 -13    3.38    1.48
  -1   0  13   -0.31    0.72
   1   0 -14   -1.69    2.32
   1   0 -15   -0.30    1.73
   1   0 -15   -2.00    1.37
   1   0 -16   -0.40    1.11
   1   0 -16   -1.37    2.32
   1   0 -17   -1.80    1.80
   1   0 -17    6.41    2.94
   1   0 -18   -1.29    1.39
   1   0 -18    1.58    2.84
   1   0 -19   -0.69    1.39
   1   0 -20    1.38    2.17
   1   0 -22    1.67    1.97
   1   0 -23    5.02    3.15
   1   0 -24   -0.20    3.15
   1   0 -25    0.10    2.37
   1   0 -26    8.94    4.57
   1   0 -27   -3.30    3.80
   1   1  -2  450.81   14.76
  -1   1   2  423.73   16.34
  -1   1   2  430.90   15.26
  -1  -1   2  457.07   14.89
   1  -1  -2  449.53   18.07
   1  -1  -2  447.18   16.63
  -1   1   3   62.87    2.89
  -1  -1   3   66.54    2.74
   1  -1  -3   63.94    3.32
  -1   1   3   59.98    3.30
   1   1  -3   68.87    2.55
   1  -1  -3   68.46    2.99
   1   1  -4 1871.60   55.40
  -1   1   4 1657.58   64.22
  -1   1   4 1762.74   58.63
  -1  -1   4 1795.92   55.91
   1  -1  -4 1777.33   66.13
  -1   1   5   61.41    3.85
  -1  -1   5   62.23    2.64
   1  -1  -5   64.63    4.40
   1   1  -5   70.69    2.86
  -1   1   5   64.82    2.99
  -1  -1   6   43.51    2.00
   1   1  -6   51.39    2.44
  -1   1   6   39.20    3.06
  -1   1   6   48.65    2.40
   1  -1  -6   45.34    2.52
   1   1  -7  171.54    6.89
  -1   1   7  148.55    7.65
  -1   1   7  167.13    7.13
  -1  -1   7  151.15    5.95
   1  -1  -7  157.19    6.68
   1   1  -8  164.50    6.55
  -1   1   8  163.28    6.88
  -1  -1   8  139.84    6.46
   1  -1  -8  155.02    6.32
   1   1  -9  117.64    5.15
   1  -1  -9  112.67    5.52
  -1   1   9  102.33    5.41
   1   1 -10 1160.45   38.22
  -1   1  10 1064.06   41.29
  -1  -1  10  998.39   38.93
   1  -1 -10 1177.34   39.97
   1   1 -11   48.71    3.03
  -1  -1  11   39.51    2.49
   1  -1 -11   46.76    3.22
   1   1 -12   10.76    1.31
  -1   1  12    8.26    1.59
   1  -1 -12    7.15    1.60
   1   1 -13   18.78    1.72
   1   1 -13   19.03    1.72
  -1   1  13   19.14    2.00
   1  -1 -13   21.85    3.20
   1   1 -14   82.21    5.37
   1  -1 -14   72.47    3.99
   1  -1 -14   70.09    5.02
   1   1 -14   72.31    3.86
   1   1 -15  110.82    5.38
   1   1 -15  113.87    6.80
   1  -1 -15  117.65    6.16
   1  -1 -15  100.43    6.73
   1   1 -16  163.75    8.29
   1   1 -16  185.83    9.96
  -1   1  16  169.50    7.19
   1   1 -17    1.88    1.69
   1   1 -17    0.20    1.61
  -1   1  17    0.76    1.24
   1  -1 -17   -1.23    2.14
   1   1 -18    8.12    1.49
   1   1 -18   13.40    2.72
  -1   1  18   10.37    1.81
   1  -1 -18   10.75    3.35
   1   1 -19    0.20    1.68
   1   1 -19   -0.10    1.91
  -1   1  19    2.10    1.71
   1  -1 -19   -0.30    2.52
   1   1 -20   22.91    2.20
   1   1 -20   21.53    2.92
  -1   1  20   18.24    2.39
   1  -1 -20   19.39    3.20
   1   1 -21   62.83    4.44
   1  -1 -21   59.02    5.19
   1   1 -22   11.37    4.69
   1  -1 -22    3.16    2.37
   1   1 -23    5.61    3.11
   1  -1 -23    8.06    4.72
   1   1 -24    2.12    2.82
   1  -1 -24    2.74    4.21
   1  -1 -25    7.91    4.01
   1  -1 -26    6.15    5.37
   1   2  -1  130.25    4.92
  -1   2   1  121.16    7.14
  -1  -2   1  132.72    5.43
  -1  -2   1  119.34    5.56
   1  -2  -1  127.35    5.95
   1  -2  -1  123.18    5.34
   1   2  -2  124.35    4.52
  -1   2   2  115.26    5.50
  -1   2   2  125.12    5.42
  -1  -2   2  134.14    5.01
  -1  -2   2  118.45    5.89
   1  -2  -2  120.39    5.57
   1  -2  -2  124.86    5.72
   1   2  -3    8.17    0.79
  -1   2   3    7.36    1.05
  -1   2   3    6.39    1.36
  -1  -2   3    8.04    0.85
   1  -2  -3    6.95    1.63
   1  -2  -3    4.16    1.46
  -1  -2   4  309.20   10.73
   1  -2  -4  294.61   11.99
   1   2  -4  278.83   10.03
  -1   2   4  285.34   11.94
   1  -2  -4  291.88   11.96
   1   2  -5  571.67   18.71
  -1   2   5  541.48   21.29
  -1   2   5  552.61   20.05
  -1  -2   5  608.45   19.55
   1  -2  -5  575.92   23.93
   1  -2  -5  587.84   21.49
   1   2  -6  617.25   19.80
  -1   2   6  546.42   22.67
  -1   2   6  594.27   21.93
  -1  -2   6  606.68   20.38
   1  -2  -6  613.07   24.37
   1  -2  -6  654.28   21.52
  -1   2   7   17.55    1.64
  -1   2   7   17.54    1.59
   1   2  -7   18.47    0.89
  -1  -2   7   18.50    0.85
   1  -2  -7   20.20    2.15
  -1  -2   8   31.73    1.26
   1   2  -8   36.31    1.44
  -1   2   8   33.31    5.29
  -1   2   8   32.53    2.55
   1  -2  -8   32.51    3.21
   1   2  -9   28.84    1.12
  -1   2   9   27.08    2.54
  -1   2   9   25.34    2.24
   1  -2  -9   23.11    3.09
   1   2 -10  150.29    4.78
  -1   2  10  131.42    7.10
  -1   2  10  133.15    6.54
   1  -2 -10  138.08    6.47
   1  -2 -10  126.77    6.92
   1  -2 -11   67.60    5.82
   1   2 -11   61.44    2.72
   1   2 -11   65.46    2.83
  -1   2  11   52.75    3.35
   1  -2 -11   67.04    5.19
   1   2 -12   47.40    2.30
   1   2 -12   59.18    2.49
  -1   2  12   40.55    3.13
   1  -2 -12   44.51    3.59
   1  -2 -12   45.67    4.22
   1  -2 -13   -1.58    2.00
   1  -2 -13    3.47    4.21
   1   2 -13    3.91    0.82
  -1   2  13   -0.20    1.41
  -1   2  14   30.36    2.91
   1  -2 -14   29.60    3.15
   1   2 -14   32.33    2.19
   1   2 -14   33.47    2.15
  -1   2  15  339.64   13.94
   1   2 -15  343.04   14.15
   1   2 -15  375.65   14.21
   1  -2 -15  359.34   14.94
   1   2 -16   27.00    1.99
   1   2 -16   28.63    2.20
  -1   2  16   20.29    2.30
   1  -2 -16   26.47    2.92
  -1   2  17  180.21    9.49
   1   2 -17  211.84   10.89
   1   2 -17  229.96    9.42
   1  -2 -17  207.58   11.26
   1   2 -18    8.26    1.58
  -1   2  18    5.20    1.80
   1  -2 -18    5.99    2.06
   1   2 -19   28.35    2.41
  -1   2  19   17.36    3.11
   1  -2 -19   19.09    3.29
   1  -2 -20    6.74    2.86
   1   2 -20    5.13    1.48
   1  -2 -22    7.06    4.13
   1  -2 -23   17.23    5.01
   1  -2 -24    9.36    4.98
   1  -2 -25   21.68   14.75
  -1   3   1    3.87    1.36
  -1  -3   1    4.72    1.23
  -1  -3   1    3.11    1.04
  -1  -3   1    3.80    1.23
   1  -3  -1    5.01    1.46
   1  -3  -1    4.60    1.47
  -1   3   2   89.02    5.24
  -1  -3   2   98.46    4.75
  -1  -3   2   85.51    4.22
  -1  -3   2   85.85    5.11
   1  -3  -2   90.38    4.96
   1  -3  -2   93.37    5.32
   1  -3  -2   91.47    4.62
  -1   3   3    0.94    1.67
  -1  -3   3    2.90    0.77
  -1  -3   3    2.71    0.84
  -1  -3   3    2.74    1.72
   1  -3  -3    0.50    1.01
   1  -3  -3    9.55    2.65
   1  -3  -3    0.31    1.57
  -1  -3   4  228.93    8.45
  -1  -3   4  196.79   15.80
   1  -3  -4  222.82   11.28
   1  -3  -4  232.08   11.08
   1  -3  -4  234.52   10.74
  -1  -3   4  212.65    8.90
  -1   3   4  205.24   10.17
   1  -3  -5    2.57    1.85
  -1   3   5    2.08    1.35
  -1  -3   5    1.48    0.56
  -1  -3   5    1.26    0.53
  -1  -3   5    1.11    1.21
   1  -3  -5   -1.17    1.49
  -1   3   6    3.43    1.56
  -1  -3   6    3.56    0.64
  -1  -3   6    4.28    0.52
  -1  -3   6    3.22    1.31
   1  -3  -6    1.22    1.11
   1  -3  -6    3.09    1.38
   1  -3  -6    0.51    1.73
  -1   3   7   15.38    1.98
  -1  -3   7   16.58    2.51
   1  -3  -7   18.70    2.24
   1  -3  -7   13.61    2.13
   1  -3  -7   18.22    2.02
  -1   3   8    0.93    1.35
  -1  -3   8    1.30    2.01
   1  -3  -8    0.61    1.63
   1  -3  -8    3.82    2.54
   1  -3  -8    4.29    2.00
  -1   3   9    5.19    1.97
  -1  -3   9    1.60    1.40
   1  -3  -9    4.60    2.04
   1  -3  -9    3.49    2.43
  -1   3  10    1.45    1.45
  -1  -3  10    2.40    2.10
  -1   3  11   11.08    2.38
  -1  -3  11   12.01    1.90
   1  -3 -11   14.49    3.19
  -1   3  12    4.03    1.55
  -1  -3  12    6.40    2.20
   1  -3 -12   13.19    2.99
  -1   3  13   34.39    3.21
   1  -3 -13   43.16    3.83
  -1   3  14   77.68   13.01
   1  -3 -14   43.54    4.14
  -1   3  15   37.93    4.34
   1  -3 -15   44.10    3.94
  -1  -3  16    1.50    1.50
   1  -3 -16    4.14    2.59
  -1  -3  17    8.33    2.21
   1  -3 -17   29.82    9.01
  -1  -3  18    3.62    2.32
  -1  -3  19    1.21    2.12
   1  -3 -19    0.41    2.58
  -1  -3  20    0.20    2.54
   1  -3 -20    0.62    2.58
  -1  -3  21    2.04    1.74
   1  -3 -21   15.11    5.24
  -1  -3  22    3.08    2.67
   1  -3 -22    2.46    4.71
  -1  -3  23   -0.83    2.90
   1  -3 -23    5.10    5.51
  -1  -4   1   66.13    4.46
  -1  -4   1   51.46    3.92
  -1  -4   1   61.07    4.72
   1  -4  -1   52.66    3.61
   1  -4  -1   59.77    4.65
   1  -4  -1   53.60    4.40
  -1  -4   2   48.54    3.78
  -1  -4   2   58.16    4.26
  -1  -4   2   50.79    3.69
   1  -4  -2   44.88    3.59
   1  -4  -2   49.81    4.15
   1  -4  -2   50.43    4.30
  -1  -4   3   69.60    3.80
  -1  -4   3   68.30    3.98
  -1  -4   3   57.10    4.71
   1  -4  -3   61.90    5.27
   1  -4  -3   61.60    4.90
   1  -4  -3   72.48    6.05
  -1  -4   4   18.54    1.89
  -1  -4   4   18.19    1.81
  -1  -4   4   13.99    2.56
   1  -4  -4   15.01    3.65
   1  -4  -4   20.56    2.66
  -1  -4   5    1.58    1.30
  -1  -4   5    1.59    0.85
  -1  -4   5    2.45    2.55
   1  -4  -5    5.44    2.37
   1  -4  -5    7.95    3.03
   1  -4  -5    0.10    2.55
  -1  -4   6    0.27    0.54
  -1  -4   6   -0.21    0.52
  -1  -4   6   -1.23    2.25
   1  -4  -6    1.38    1.38
   1  -4  -6    5.99    3.35
  -1  -4   7    8.08    2.15
   1  -4  -7    9.59    1.88
   1  -4  -7   13.40    2.52
  -1  -4   8   15.16    3.28
   1  -4  -8   14.26    2.18
   1  -4  -8   14.58    2.80
  -1  -4   9   11.48    3.79
   1  -4  -9   10.70    2.68
   1  -4  -9    6.85    1.98
   1  -4 -10   19.59    2.69
   1  -4 -11   24.13    3.19
  -1  -4  11   21.63    2.88
  -1  -4  12   24.09    3.70
  -1  -4  13    1.84    3.18
   1  -4 -13    1.00    2.21
   1  -4 -14   70.07    5.56
  -1  -4  14   61.19    5.36
  -1  -4  15   22.04    3.70
   1  -4 -15   28.68    4.85
  -1  -4  16    5.54    2.77
   1  -4 -16    5.67    4.25
  -1  -4  17   -1.85    2.67
   1  -4 -17    4.37    3.45
  -1  -4  18    6.69    2.57
   1  -4 -18    5.60    4.38
  -1  -4  19    7.84    3.82
   1  -4 -19    9.79    3.88
  -1  -4  20    2.48    3.31
  -1  -5   1  218.59   10.04
  -1  -5   1  189.60   10.85
   1  -5  -1  201.64    9.60
   1  -5  -1  200.67   12.80
  -1  -5   2   45.90    3.66
  -1  -5   2   66.18    6.78
   1  -5  -2   47.50    4.27
   1  -5  -2   45.51    4.90
  -1  -5   3   18.98    2.26
  -1  -5   3   18.23    3.44
   1  -5  -3   15.44    2.97
   1  -5  -3   20.29    4.40
  -1  -5   4    2.64    4.36
   1  -5  -4   10.71    4.00
   1  -5  -4    3.95    2.37
   1  -5  -5    8.38    3.05
   1  -5  -5    1.40    2.50
  -1  -5   5    9.87    4.99
  -1  -5   6    0.10    2.24
   1  -5  -6   -0.10    2.56
   1  -5  -6    2.40    3.50
  -1  -5   7    5.83    3.89
   1  -5  -7    3.44    1.77
   1  -5  -7    2.59    4.09
  -1  -5   8    0.00    2.05
   1  -5  -8    7.06    3.53
   1  -5  -8    4.76    4.27
  -1  -5   9   -2.67    3.08
   1  -5  -9    2.35    3.43
   1  -5  -9   10.55    5.62
  -1  -5  10   24.99    3.81
   1  -5 -10   32.23    4.61
   1  -5 -11   -5.78    3.53
  -1  -5  11    1.85    3.50
  -1  -5  12   -2.37    3.91
   1  -5 -12   10.88    4.41
  -1  -5  13   11.85    5.56
   1  -5 -13   21.40    6.68
  -1  -5  14    2.27    4.12
   1  -5 -14   -4.52    3.05
  -1  -5  15   -2.99    4.54
   1  -5 -15    5.72    5.82
  -1  -6   1   11.08    5.64
   1  -6  -1    5.47    3.71
  -1  -6   2    4.46    6.35
   1  -6  -2   -2.34    3.42
  -1  -6   3   -3.48    4.78
   1  -6  -3    5.28    4.30
  -1  -6   4    2.80    3.79
   1  -6  -4    5.48    3.43
  -1  -6   5    3.01    5.01
   1  -6  -5    4.90    4.71
   0   0  -2   -0.11    0.21
   0   0   2   -0.10    0.21
   0   0  -3   -0.42    0.32
   0   0   3  153.60    3.80
   0   0   4  790.96   27.75
   0   0  -4  839.17   29.09
   0   0  -5  199.90    7.84
   0   0   5  183.78    7.19
   0   0  -6    0.32    0.74
   0   0  -6    1.87    0.73
   0   0  -7  191.63    7.46
   0   0  -7  172.37    7.31
   0   0  -8  319.81   11.56
   0   0  -8  285.11   12.06
   0   0  -9 1755.33   59.94
   0   0 -10  228.38    8.85
   0   0 -10  214.95    8.75
   0   0 -11 1842.01   62.79
   0   0 -11 1889.50   62.65
   0   0 -12  287.69   11.59
   0   0 -12  296.55   11.59
   0   0 -13    1.12    1.01
   0   0 -13    0.21    1.18
   0   0 -14   68.41    3.77
   0   0 -14   67.31    5.07
   0   0 -15  160.03    7.05
   0   0 -15  141.60    7.68
   0   0 -16    3.21    1.40
   0   0 -16    6.57    1.62
   0   0 -17   52.54    3.52
   0   0 -17   49.41    4.74
   0   0 -18  113.07    7.55
   0   0 -18  117.16    6.35
   0   0 -19   -1.39    1.39
   0   0 -20  372.68   17.94
   0   0 -21   28.37    3.67
   0   0 -22   36.05    4.26
   0   0 -23   11.36    3.56
   0   0 -24    1.19    3.36
   0   0 -25   13.48    4.17
   0   0 -26    5.37    4.48
   0  -1   0 2229.06   68.31
   0   1   0 2216.35   74.23
   0  -1   0 2053.34   70.23
   0  -1   0 2165.66   72.28
   0  -1  -1  253.97    8.93
   0  -1   1  247.18    8.48
   0   1   1  252.68   10.08
   0  -1  -1  235.08    8.62
   0  -1  -1  250.31   10.31
   0  -1   1  224.18    8.45
   0  -1   1  226.41    8.92
   0   1   2 1436.47   48.14
   0  -1  -2 1453.23   48.38
   0  -1  -2 1440.03   49.24
   0  -1   2 1496.15   44.95
   0  -1   2 1287.71   48.24
   0   1   3   11.56    0.85
   0  -1  -3   11.78    1.04
   0  -1  -3    9.17    1.15
   0  -1  -3   11.71    1.04
   0  -1  -4  135.86    5.48
   0  -1  -4  153.51    7.12
   0   1   4  143.44    5.99
   0  -1  -4  151.66    6.50
   0   1   5   44.31    2.26
   0   1  -5   47.41    1.96
   0  -1  -5   48.01    2.41
   0  -1  -5   44.62    2.83
   0  -1  -5   46.39    2.21
   0   1   6   45.96    2.53
   0   1  -6   49.54    2.10
   0   1  -6   48.85    2.32
   0  -1  -6   52.40    3.25
   0  -1  -6   41.44    2.41
   0   1   7   26.39    1.70
   0   1  -7   27.82    1.30
   0  -1  -7   25.92    1.89
   0  -1  -7   25.51    1.57
   0   1  -7   26.76    1.69
   0   1   8  177.59    7.45
   0   1  -8  171.02    6.52
   0  -1  -8  158.97    6.55
   0  -1  -9   29.21    2.53
   0   1  -9   27.43    1.70
   0   1  -9   29.18    2.42
   0  -1  -9   25.73    2.20
   0   1  10  144.41    5.73
   0   1 -10  134.79    6.98
   0   1 -10  137.99    5.66
   0  -1 -10  144.60    6.10
   0  -1 -10  126.35    6.25
   0   1  11   40.23    2.38
   0   1 -11   38.47    2.21
   0   1 -11   40.60    2.53
   0  -1 -11   45.07    5.33
   0  -1 -11   41.55    3.07
   0   1  12  212.11    8.60
   0   1 -12  194.52    8.04
   0   1 -12  204.03    8.39
   0  -1 -12  208.89    8.29
   0  -1 -12  201.13    8.64
   0   1  13  113.22    4.87
   0   1 -13  109.07    5.04
   0   1 -13  112.53    5.78
   0  -1 -13  105.39    6.09
   0  -1 -13  111.67    5.22
   0   1  14    5.83    0.97
   0   1 -14    7.14    1.29
   0   1 -14   12.28    1.98
   0  -1 -14    7.45    1.66
   0  -1 -14    5.88    1.82
   0   1  15   41.96    2.36
   0   1 -15   37.83    2.51
   0  -1 -15   43.88    3.41
   0  -1 -15   38.38    3.65
   0   1  16   27.96    1.86
   0   1 -16   34.14    2.59
   0   1 -16   32.98    2.91
   0  -1 -16   26.66    2.77
   0   1  17   31.50    2.25
   0   1 -17   30.16    2.78
   0   1 -17   27.64    2.80
   0  -1 -17   29.08    4.09
   0   1  18   -0.20    1.27
   0   1 -18   -1.09    1.58
   0   1 -18    3.30    2.27
   0   1  19  154.71    7.07
   0   1 -19  164.01    8.19
   0   1 -19  152.33    9.22
   0  -1 -19  162.55    9.47
   0   1 -20   17.91    2.68
   0   1 -20   19.51    3.29
   0  -1 -20   22.80    3.32
   0   1 -21   60.23    4.62
   0  -1 -21   60.64    5.62
   0   1 -22   50.23    5.80
   0  -1 -22   57.06    6.08
   0   1 -23   18.02    2.70
   0  -1 -23   27.71    4.16
   0   1 -24    4.60    3.00
   0  -1 -24    4.54    3.94
   0  -1 -25    6.49    4.03
   0  -1 -26   -0.59    4.61
   0  -2   0 1181.49   39.06
   0  -2   0 1128.06   40.40
   0  -2   0 1126.22   38.96
   0   2   1   38.71    2.56
   0  -2  -1   37.19    2.24
   0  -2  -1   44.64    2.67
   0  -2  -1   36.57    2.15
   0  -2   1   38.15    1.95
   0  -2   1   37.06    2.31
   0  -2   1   36.48    2.16
   0   2   2  275.35   11.71
   0  -2  -2  261.88   10.91
   0  -2  -2  273.36   10.16
   0  -2   2  291.53   10.80
   0  -2   2  270.53   10.62
   0  -2   2  260.80   10.61
   0  -2  -2  291.66   10.77
   0   2   3   21.02    1.71
   0  -2  -3   20.48    1.73
   0  -2  -3   19.07    1.49
   0  -2   3   19.03    1.07
   0  -2  -3   17.90    1.69
   0  -2   3   21.36    1.23
   0  -2   3   20.63    1.64
   0  -2  -4  160.88    7.18
   0  -2  -4  148.18    7.19
   0  -2  -4  155.62    6.57
   0  -2   4  167.21    5.56
   0  -2   4  155.28    5.81
   0  -2   4  143.05    6.71
   0   2   4  153.41    6.44
   0   2   5   -0.32    1.17
   0  -2  -5    0.83    1.34
   0  -2  -5    1.84    1.02
   0  -2  -5    1.05    0.94
   0   2   6  251.30    9.82
   0  -2   6  229.83   10.48
   0  -2  -6  248.62   10.14
   0  -2  -6  241.39   10.51
   0  -2  -6  260.11   11.17
   0   2   7   13.55    1.58
   0  -2  -7   14.94    2.37
   0  -2  -7   12.30    1.56
   0  -2  -7   14.10    1.30
   0  -2   7   13.28    1.50
   0   2   8   30.62    3.35
   0  -2  -8   21.92    2.17
   0  -2  -8   19.06    2.50
   0  -2  -8   25.13    2.30
   0  -2  -9   99.19    4.79
   0  -2  -9   91.84    5.12
   0   2   9  101.24    4.83
   0   2  10  120.76    5.96
   0  -2 -10  114.37    6.27
   0   2  11  326.75   14.42
   0   2 -11  356.04   11.70
   0   2 -11  359.74   11.39
   0  -2 -11  336.38   13.62
   0  -2 -11  324.80   15.17
   0  -2 -12   54.41    3.87
   0   2 -12   70.69    3.42
   0   2  12   62.68    3.73
   0   2 -12   69.18    2.88
   0  -2 -12   66.93    4.29
   0   2  13  114.35    5.81
   0   2 -13  123.96    4.98
   0   2 -13  131.21    5.29
   0  -2 -13  128.21    6.92
   0   2 -14   66.97    3.32
   0   2  14   53.69    3.72
   0  -2 -14   69.06    4.92
   0   2 -14   72.09    3.54
   0   2  15  315.55   14.66
   0   2 -15  340.32   14.17
   0   2 -15  348.84   13.27
   0  -2 -15  344.63   14.80
   0   2  16   11.23    1.96
   0   2 -16   13.58    1.45
   0   2 -16   13.23    1.48
   0  -2 -16   12.61    2.19
   0   2  17   46.92    3.94
   0   2 -17   52.49    3.16
   0   2 -17   59.30    3.59
   0  -2 -17   47.70    4.37
   0   2  18    1.35    1.45
   0   2 -18    1.74    1.06
   0  -2 -18    0.31    3.00
   0   2 -19    2.32    1.36
   0  -2 -19    2.58    2.48
   0  -2 -20   14.17    3.49
   0  -2 -21   10.11    3.17
   0  -2  21    1.12    1.73
   0  -2 -22    4.77    4.16
   0  -2  22    0.61    2.25
   0  -2 -23    1.11    4.14
   0  -2 -24   12.24    5.52
   0  -2 -25  101.68   23.84
   0  -3   0  159.83    7.72
   0  -3   0  157.27    6.90
   0  -3   0  145.96    7.22
   0  -3  -1   14.32    1.53
   0  -3  -1   13.92    1.39
   0  -3  -1   11.74    1.57
   0  -3   1   16.41    1.76
   0  -3   1   15.01    1.48
   0  -3   1   10.69    1.87
   0  -3   2    3.82    1.45
   0  -3  -2    6.67    1.21
   0  -3  -2   11.47    1.70
   0  -3  -2    7.67    2.10
   0  -3   2    6.41    1.03
   0  -3   2    8.17    1.15
   0   3   3  110.53    5.55
   0  -3  -3  115.51    5.98
   0  -3  -3  116.80    6.10
   0  -3  -3  117.01    6.32
   0  -3   3  119.47    5.53
   0  -3   3  116.55    5.25
   0  -3   3  109.08    7.21
   0  -3  -4  706.40   27.85
   0  -3  -4  674.61   28.18
   0  -3  -4  707.24   26.56
   0  -3   4  747.42   23.87
   0  -3   4  630.99   26.41
   0   3   4  692.97   28.26
   0  -3   4  697.88   24.52
   0   3   5  443.34   18.07
   0  -3  -5  466.48   19.59
   0  -3  -5  463.91   19.11
   0  -3  -5  476.39   19.12
   0  -3   5  503.16   15.66
   0  -3   5  490.05   16.09
   0  -3   5  437.91   19.06
   0   3   6  166.73    8.79
   0  -3  -6  164.22    8.31
   0  -3  -6  157.81    8.26
   0  -3  -6  168.90    8.34
   0  -3   6  148.31    8.01
   0   3   7   48.25    3.44
   0  -3  -7   54.88    4.25
   0  -3  -7   45.87    4.00
   0  -3  -7   58.93    4.35
   0  -3   7   52.24    3.90
   0   3   8    5.19    2.49
   0  -3  -8    2.02    1.62
   0  -3  -8    2.51    2.41
   0  -3  -8    0.60    1.10
   0  -3   8    4.09    1.84
   0   3   9   69.84    4.28
   0  -3  -9   80.05    4.90
   0  -3  -9   56.28    4.40
   0  -3  -9   78.12    5.17
   0  -3   9   60.20    4.11
   0   3  10   43.76    3.33
   0  -3 -10   45.49    3.78
   0  -3 -10   50.66    6.71
   0  -3  10   40.06    5.03
   0   3  11  153.17    7.32
   0  -3 -11  158.51    7.82
   0  -3  11  147.98    8.07
   0   3  12  104.42    5.74
   0  -3 -12  121.50    6.91
   0   3  13  506.67   19.46
   0  -3 -13  570.63   21.32
   0  -3  13  495.82   21.08
   0   3  14  108.92    5.75
   0  -3 -14  112.36    6.64
   0  -3  14  108.69    6.02
   0   3  15  269.73   12.17
   0  -3  15  292.74   12.97
   0  -3 -15  333.87   14.40
   0   3  16  154.53    8.69
   0  -3 -16  175.49   10.32
   0  -3  16  176.93    9.28
   0   3  17    4.27    2.19
   0  -3 -17   35.26    7.28
   0  -3  17    9.27    1.86
   0  -3 -18   -2.70    3.85
   0  -3  18    1.96    2.17
   0  -3 -19    3.95    2.81
   0  -3 -20    9.13    5.09
   0  -3  20    3.00    2.59
   0  -3 -21    2.17    3.42
   0  -3  21    3.94    1.97
   0  -3 -22    2.17    3.51
   0  -3  22    5.31    2.71
   0  -3 -23    3.70    5.35
   0  -4   0    3.87    1.78
   0  -4   0    0.31    2.25
   0  -4   0    1.84    1.12
   0  -4  -1    5.49    1.42
   0  -4  -1    7.55    1.57
   0  -4  -1    8.20    3.07
   0  -4   1    7.15    1.43
   0  -4   1    7.49    1.46
   0  -4   1    8.17    2.15
   0  -4  -2    0.00    0.81
   0  -4  -2    0.92    1.85
   0  -4   2    1.72    0.91
   0  -4   2    5.81    1.45
   0  -4   2    4.08    2.14
   0  -4  -3   22.87    3.59
   0  -4   3   19.76    1.79
   0  -4  -3   19.82    3.02
   0  -4  -3   18.64    2.53
   0  -4   3   17.78    1.67
   0  -4   3   20.31    2.96
   0  -4   4    2.45    1.84
   0  -4  -4    5.01    1.80
   0  -4  -4    2.74    2.21
   0  -4  -4    6.96    2.77
   0  -4   4    4.71    1.73
   0  -4   4    4.00    1.13
   0  -4  -5    0.00    1.70
   0  -4  -5    1.79    2.11
   0  -4  -5   -1.63    1.63
   0  -4   5   -0.09    0.56
   0  -4   5    1.39    0.69
   0  -4   5   -1.02    1.74
   0  -4   6    3.07    2.46
   0  -4  -6    0.10    2.19
   0  -4  -6    1.72    2.64
   0  -4  -7    2.88    2.78
   0  -4  -7    8.04    3.12
   0  -4  -8    2.59    2.29
   0  -4  -8    1.49    1.59
   0  -4   8   -1.13    1.44
   0  -4  -9   10.85    2.09
   0  -4  -9   22.44    3.64
   0  -4   9   13.63    3.10
   0  -4 -10   -0.30    1.90
   0  -4 -10    4.78    2.83
   0  -4  10    1.03    1.76
   0  -4  11    7.67    2.18
   0  -4 -11   16.41    2.60
   0  -4 -11   23.04    3.49
   0  -4 -12    0.20    1.81
   0  -4  12   -0.52    2.70
   0  -4 -13   76.94    6.26
   0  -4  13   71.13    5.63
   0  -4 -14   45.79    4.96
   0  -4  14   35.12    5.82
   0  -4 -15   55.20    7.01
   0  -4  15   42.30    4.38
   0  -4 -16    9.67    3.56
   0  -4  16   22.04    4.16
   0  -4  17   -1.14    3.12
   0  -4 -17    3.37    4.70
   0  -4 -18   -1.23    3.18
   0  -4  18    0.83    2.18
   0  -4 -19    3.49    4.93
   0  -4  19    8.95    4.89
   0  -4 -20    0.21    3.50
   0  -4  20    1.04    2.19
   0  -5   0  200.24   10.37
   0  -5   0  189.08   10.57
   0  -5  -1   81.30    5.52
   0  -5  -1   94.81    6.23
   0  -5   1   80.27    5.71
   0  -5   1   77.58    6.33
   0  -5  -2    8.10    3.30
   0  -5  -2    8.81    2.60
   0  -5   2    3.57    1.59
   0  -5   2   -0.80    2.31
   0  -5  -3   26.27    3.70
   0  -5  -3   22.73    4.21
   0  -5   3   33.70    6.94
   0  -5  -4    0.30    2.49
   0  -5  -4    2.80    3.40
   0  -5   4    0.40    3.03
   0  -5  -5    8.35    2.88
   0  -5  -5    6.50    2.90
   0  -5   5    6.48    4.35
   0  -5  -6    1.09    1.88
   0  -5  -6    4.78    4.09
   0  -5   6    0.00    2.03
   0  -5  -7    2.97    2.67
   0  -5  -7    0.79    2.88
   0  -5   7   -3.06    2.96
   0  -5  -8    3.16    4.05
   0  -5  -8    4.64    4.34
   0  -5   8    2.97    2.45
   0  -5  -9    2.07    3.05
   0  -5  -9    5.49    4.12
   0  -5   9   -2.15    3.18
   0  -5 -10   -0.30    4.04
   0  -5 -10   -0.49    2.53
   0  -5  10    1.03    3.39
   0  -5 -11    5.51    3.54
   0  -5 -11   12.54    3.86
   0  -5  11    3.71    2.47
   0  -5 -12   10.74    4.24
   0  -5  12    6.19    3.61
   0  -5 -13   17.46    6.61
   0  -5  13   -6.71    3.41
   0  -5 -14    7.41    5.14
   0  -5  14   14.47    6.61
   0  -5 -15   23.37    6.54
   0  -5  15   -0.83    4.03
   0  -6   0  164.45   14.36
   0  -6  -1    0.20    5.00
   0  -6   1    4.13    4.52
   0  -6  -2    2.84    7.15
   0  -6   2    2.46    3.35
   0  -6  -3    6.76    4.80
   0  -6   3   19.18    6.43
   0  -6  -4    0.49    7.44
   0  -6   4    1.39    4.86
   0  -6  -5   16.84    6.07
   0  -6   5   -0.70    3.49
   0  -6  -6    1.86    3.33
   0  -6   6    8.00    8.70
   1   0   0   -0.19    0.19
  -1   0   0    0.19    0.19
   1   0   1   -0.19    0.19
  -1   0  -1   -0.19    0.28
   1   0   2   -1.16    0.39
  -1   0  -2    0.19    0.48
   1   0   3    0.69    0.49
  -1   0  -3    1.26    0.39
   1   0   4    0.50    0.50
   1   0   4    0.32    0.11
  -1   0  -4    1.07    0.58
   1   0   5    0.80    0.40
  -1   0  -5    0.78    0.68
  -1   0  -6   -0.39    0.68
   1   0   6    0.20    0.50
   1   0   7   -0.41    0.61
  -1   0  -7    0.20    0.59
  -1   0  -8    0.39    0.89
  -1   0  -8    0.21    0.62
  -1   0  -9   -0.40    0.69
  -1   0  -9   -0.10    0.94
  -1   0 -10    2.78    1.29
  -1   0 -10   -0.11    1.16
  -1   0 -11    0.20    0.90
  -1   0 -11   -0.32    1.17
  -1   0 -12    0.10    0.90
  -1   0 -12    0.11    1.07
  -1   0 -13    0.50    1.50
  -1   0 -13    2.80    1.83
  -1   0 -14   -1.60    1.50
  -1   0 -14    0.00    1.08
  -1   0 -15   -0.60    1.60
  -1   0 -15    2.61    2.17
  -1   0 -16    1.40    1.40
  -1   0 -16    1.42    1.63
  -1   0 -17   -2.20    1.80
  -1   0 -17    4.91    2.84
  -1   0 -18    1.59    1.99
  -1   0 -18    6.01    2.62
  -1   0 -19   -0.10    1.39
  -1   0 -20    2.38    2.38
  -1   0 -21    2.38    2.38
  -1   0 -22    3.76    2.57
  -1   0 -23    2.18    3.27
  -1   0 -24   -1.88    3.27
  -1   0 -25    3.57    2.68
  -1   0 -26    2.18    3.08
   1   1   0  492.03   16.28
  -1   1   0  478.20   17.08
  -1   1   0  486.83   18.82
  -1  -1   0  511.85   17.99
   1  -1   0  504.31   18.26
   1  -1   0  501.85   18.31
   1   1   1  529.31   17.37
  -1   1  -1  522.78   18.64
  -1   1  -1  519.48   19.03
  -1  -1  -1  538.21   19.04
   1  -1   1  536.41   18.13
   1  -1   1  525.83   19.51
   1   1   2 1066.56   35.65
  -1   1  -2 1123.15   36.74
  -1   1  -2 1080.33   40.12
  -1  -1  -2 1089.36   37.63
  -1  -1  -2 1028.20   38.38
   1  -1   2 1164.12   35.35
   1  -1   2 1071.50   39.81
   1   1   3    3.80    0.88
  -1   1  -3    2.46    0.38
  -1   1  -3    1.49    0.64
  -1  -1  -3    0.30    0.69
  -1  -1  -3    1.18    0.86
   1  -1   3    2.26    0.38
   1  -1   3    1.60    0.75
   1   1   4  186.07    7.14
  -1   1  -4  198.01    6.78
  -1  -1  -4  182.79    8.45
  -1  -1  -4  181.43    8.31
   1  -1   4  198.61    6.78
   1  -1   4  173.02    7.84
   1   1   4  175.81    7.72
   1   1   5   44.62    2.68
   1   1   5   41.65    2.35
  -1   1  -5   48.48    2.06
  -1  -1  -5   41.05    2.98
  -1  -1  -5   45.36    2.29
   1  -1   5   45.05    1.85
   1  -1   5   42.49    2.49
  -1   1  -6   97.82    3.81
  -1  -1  -6   95.58    4.40
  -1  -1  -6   92.68    4.11
   1  -1   6   98.70    4.05
   1  -1   6   83.86    4.18
   1   1   6   91.59    4.10
   1   1   6   92.93    4.60
   1   1   7   89.55    4.09
  -1   1  -7  100.80    3.97
  -1  -1  -7  100.17    4.62
   1  -1   7   99.05    3.89
   1  -1   7   84.78    3.94
   1   1   8    5.93    0.74
  -1   1  -8    6.64    0.87
  -1   1  -8    4.41    0.73
  -1  -1  -8    5.12    1.10
  -1  -1  -8    4.05    1.01
   1   1   9   13.95    1.05
  -1   1  -9   14.66    1.17
  -1   1  -9   11.00    1.06
  -1  -1  -9   13.32    1.41
  -1  -1  -9   12.05    1.84
   1   1  10  185.48    7.28
  -1   1 -10  201.45    7.47
  -1   1 -10  183.62    7.53
  -1  -1 -10  197.18   10.58
  -1  -1 -10  166.77    8.07
  -1  -1 -11   95.59    5.94
   1   1  11  109.67    4.81
  -1   1 -11  116.11    4.88
  -1   1 -11  107.34    5.80
  -1  -1 -11  124.46    5.63
   1   1  12  134.67    5.63
  -1   1 -12  142.26    5.99
  -1   1 -12  134.25    6.36
  -1  -1 -12  139.45    6.46
  -1  -1 -12  122.69    7.25
  -1  -1 -13  117.22    7.10
   1   1  13  117.97    5.29
  -1   1 -13  122.92    5.68
  -1   1 -13  124.84    5.40
  -1  -1 -13  115.78    5.55
   1   1  14   12.41    1.13
  -1   1 -14   15.76    1.68
  -1   1 -14   16.39    1.82
  -1  -1 -14   12.87    2.55
  -1  -1 -14    8.40    1.92
   1   1  15    1.03    0.82
  -1   1 -15    0.49    1.48
  -1   1 -15   -1.18    1.50
  -1  -1 -15   -0.51    1.33
  -1  -1 -15    6.53    3.11
   1   1  16    8.79    1.04
  -1   1 -16    6.30    1.58
  -1   1 -16    3.74    1.71
  -1  -1 -16    6.22    2.35
   1   1  17    9.59    1.15
  -1   1 -17   11.81    2.07
  -1   1 -17   13.10    2.13
  -1  -1 -17   18.01    4.28
  -1   1 -18    6.40    1.67
  -1   1 -18    8.07    2.44
  -1  -1 -18    6.80    2.33
   1   1  18    4.32    1.16
   1   1  19   41.20    2.79
  -1   1 -19   41.30    3.37
  -1   1 -19   33.82    3.49
  -1  -1 -19   46.11    5.07
  -1   1 -20   22.51    6.52
  -1   1 -20   -0.29    1.77
  -1  -1 -20    5.64    2.82
   1  -1  20    0.51    0.92
  -1   1 -21    1.08    1.97
  -1  -1 -21    4.41    3.41
   1  -1  21    2.89    1.14
  -1   1 -22    3.15    2.66
  -1  -1 -22    7.29    2.60
  -1   1 -23    2.17    2.56
  -1  -1 -23    5.67    3.48
  -1  -1 -24    8.52    4.06
  -1  -1 -25    5.73    3.85
  -1  -1 -26   -1.38    4.24
   1   2   0    9.19    1.09
  -1   2   0    9.19    0.84
  -1   2   0    8.85    1.28
  -1  -2   0    7.16    1.13
  -1  -2   0    7.77    1.02
   1  -2   0   11.22    1.37
   1  -2   0    8.85    1.60
   1   2   1   79.69    3.40
  -1   2  -1   63.84    3.05
  -1   2  -1   74.01    3.96
  -1  -2  -1   73.51    3.89
  -1  -2  -1   66.14    3.86
   1  -2   1   75.56    3.31
   1  -2   1   68.75    3.74
   1   2   2  170.40    6.73
  -1   2  -2  150.88    6.31
  -1   2  -2  163.84    6.52
  -1  -2  -2  161.48    8.64
  -1  -2  -2  160.92    6.70
   1  -2   2  171.45    6.73
   1  -2   2  163.17    6.92
  -1  -2  -3 1521.57   58.21
  -1  -2  -3 1492.90   54.49
   1  -2   3 1601.86   48.33
   1  -2   3 1439.87   52.93
  -1   2  -4   69.19    2.51
  -1  -2  -4   78.24    5.03
  -1  -2  -4   65.68    3.61
  -1  -2  -4   76.26    3.86
   1  -2   4   87.12    3.13
   1  -2   4   74.68    3.97
   1   2   5  594.95   22.29
  -1  -2  -5  600.15   26.17
  -1  -2  -5  554.54   21.10
  -1  -2  -5  601.80   20.20
   1  -2   5  558.14   21.35
   1   2   6   41.67    2.42
  -1  -2  -6   43.31    2.92
  -1  -2  -6   39.22    2.52
  -1  -2  -6   48.42    2.50
   1  -2   6   40.63    2.89
   1   2   7   52.35    3.06
  -1  -2  -7   49.51    3.13
  -1  -2  -7   49.14    4.13
  -1  -2  -7   49.56    3.05
   1  -2   7   49.00    2.98
   1   2   8   19.33    1.68
  -1  -2  -8   22.78    2.13
  -1  -2  -8   20.02    2.43
  -1  -2  -8   24.18    1.81
   1   2   9    1.58    1.05
  -1  -2  -9    0.71    1.42
  -1  -2  -9   -1.83    1.52
  -1  -2  -9    0.20    0.90
   1  -2   9    0.00    1.33
   1   2  10   53.94    3.38
  -1   2 -10   62.19    1.88
  -1   2 -10   39.97    1.99
  -1  -2 -10   55.51    3.38
  -1  -2 -10   47.67    3.99
   1  -2  10   53.69    3.50
   1   2  11    3.26    1.05
  -1   2 -11    3.98    0.63
  -1   2 -11    3.30    0.50
  -1  -2 -11    3.29    1.44
  -1  -2 -11    5.75    2.67
   1  -2  11    3.59    1.03
   1   2  12  141.11    6.48
  -1   2 -12  143.48    5.18
  -1   2 -12  138.04    6.72
  -1  -2 -12  132.87    6.93
  -1  -2 -12  140.42    8.07
   1  -2  12  123.69    6.93
   1   2  13   10.65    1.58
  -1   2 -13   12.00    0.93
  -1   2 -13   13.73    2.32
  -1  -2 -13   19.85    3.21
   1  -2  13    7.83    1.96
   1   2  14  316.54   13.77
  -1   2 -14  338.93   11.98
  -1   2 -14  320.25   13.49
  -1  -2 -14  316.04   13.75
   1  -2  14  318.72   13.30
   1   2  15  600.72   24.44
  -1   2 -15  636.83   23.08
  -1   2 -15  614.96   25.00
  -1  -2 -15  655.10   25.30
   1  -2  15  572.89   23.86
   1   2  16   39.08    2.57
  -1   2 -16   40.93    2.50
  -1   2 -16   37.46    2.55
  -1  -2 -16   49.02    4.58
   1  -2  16   43.65    3.33
   1   2  17   17.43    2.14
  -1   2 -17   20.38    1.73
  -1   2 -17   16.49    1.93
  -1  -2 -17   19.51    3.43
   1  -2  17   18.50    2.19
   1   2  18   16.12    1.83
  -1   2 -18   16.57    2.01
  -1  -2 -18   16.37    2.80
   1  -2  18   14.79    1.98
  -1   2 -19   16.83    1.84
  -1  -2 -19   23.88    3.93
   1  -2  19   16.08    2.20
  -1  -2 -20    8.45    2.78
   1  -2  20    0.94    1.57
  -1  -2 -21    7.18    3.18
   1  -2  21    1.05    1.57
  -1  -2 -22   31.94    5.72
  -1  -2 -23    7.00    4.57
  -1  -2 -24   26.22    5.15
  -1  -2 -25    4.11    3.61
  -1   3   0    3.86    1.67
  -1  -3   0    5.38    1.03
  -1  -3   0    7.56    1.76
  -1  -3   0    3.62    1.24
   1  -3   0    5.03    1.11
   1  -3   0    4.83    1.13
   1  -3   0    2.71    1.67
  -1  -3  -1    6.71    1.44
  -1  -3  -1    4.99    1.77
   1  -3   1    6.96    1.11
   1  -3   1    3.74    1.01
   1  -3   1    4.68    1.77
  -1  -3  -2  185.23    9.48
  -1  -3  -2  164.96    7.92
  -1  -3  -2  169.43    8.29
   1  -3   2  184.06    6.98
   1  -3   2  189.06    7.70
   1  -3   2  171.95    8.42
  -1  -3  -3   87.62    6.43
  -1  -3  -3   86.02    4.67
  -1  -3  -3   80.56    4.73
   1  -3   3   95.25    4.22
   1  -3   3   92.88    3.88
   1  -3   3   78.21    5.07
  -1  -3  -4    1.82    1.42
  -1  -3  -4    1.85    1.13
  -1  -3  -4    4.92    1.57
   1  -3   4    4.64    0.62
   1  -3   4    3.32    0.67
   1  -3   4    2.67    1.34
  -1  -3  -5   82.46    6.48
  -1  -3  -5   83.37    5.37
  -1  -3  -5   95.08    5.02
   1  -3   5  109.72    3.92
   1  -3   5  110.05    3.78
   1  -3   5   93.64    5.66
  -1  -3  -6   50.17    4.34
  -1  -3  -6   49.41    3.81
  -1  -3  -6   67.45    4.34
   1  -3   6   53.36    3.81
  -1  -3  -7   14.41    2.22
  -1  -3  -7   14.58    1.85
  -1  -3  -7   12.88    1.73
   1  -3   7   14.58    1.85
  -1  -3  -8    4.64    2.62
  -1  -3  -8    3.49    1.85
  -1  -3  -8    2.10    1.70
   1  -3   8    4.32    1.75
  -1  -3  -9   13.15    2.63
  -1  -3  -9   18.12    2.47
   1  -3   9   10.00    2.17
   1   3  10    1.34    1.65
  -1  -3 -10    2.95    2.13
  -1  -3 -10    1.76    1.66
   1  -3  10    1.34    1.55
   1   3  11   29.96    2.79
  -1  -3 -11   34.98    3.47
  -1  -3 -11   36.98    3.45
   1  -3  11   33.80    3.22
   1   3  12    1.86    1.44
  -1  -3 -12    5.74    3.07
   1  -3  12   -0.94    1.87
   1   3  13   35.15    3.01
  -1  -3 -13   45.37    4.33
   1  -3  13   33.45    2.93
   1   3  14    0.62    1.35
  -1  -3 -14    0.52    2.79
   1  -3  14    1.98    1.46
   1   3  15    3.22    1.87
  -1  -3 -15    4.15    2.49
   1  -3  15    2.09    1.57
   1   3  16   74.43    5.45
  -1  -3 -16   81.83    6.35
   1  -3  16   76.44    5.06
  -1  -3 -17    2.81    3.65
   1  -3  17    5.45    2.41
  -1  -3 -18   14.40    4.07
   1  -3  18   11.85    2.20
  -1  -3 -19   -2.40    4.07
   1  -3  19   -4.93    2.10
  -1  -3 -20    9.80    5.11
   1  -3  20    0.94    2.20
  -1  -3 -21    1.04    3.02
   1  -3  21    5.56    3.67
  -1  -3 -22    5.09    4.98
  -1  -3 -23    3.72    3.52
  -1  -4   0   13.50    1.94
  -1  -4   0    7.99    1.89
  -1  -4   0   27.56    4.31
   1  -4   0    9.74    2.01
   1  -4   0    9.48    1.63
   1  -4   0   12.32    3.16
  -1  -4  -1   24.22    2.67
  -1  -4  -1   29.32    3.06
  -1  -4  -1   28.32    3.29
   1  -4   1   26.57    2.53
   1  -4   1   29.33    2.76
   1  -4   1   38.92    3.76
  -1  -4  -2   15.06    1.95
  -1  -4  -2   17.96    4.52
  -1  -4  -2   14.38    3.19
   1  -4   2   12.08    1.52
   1  -4   2   16.58    1.73
   1  -4   2   19.17    2.54
  -1  -4  -3    2.35    1.53
  -1  -4  -3    6.93    3.89
  -1  -4  -3    5.24    2.16
   1  -4   3    2.64    1.01
   1  -4   3    2.71    1.00
   1  -4   3    3.55    1.62
  -1  -4  -4   -0.41    1.62
  -1  -4  -4    4.31    2.26
   1  -4   4    4.00    1.80
   1  -4   4    3.60    1.07
   1  -4   4    6.08    2.53
  -1  -4  -4    1.68    1.99
  -1  -4  -5    0.61    1.92
  -1  -4  -5    1.02    2.66
   1  -4   5   -0.10    0.48
   1  -4   5    0.99    0.63
   1  -4   5    4.67    2.64
  -1  -4  -5   -2.83    1.57
  -1  -4  -6    5.63    1.71
  -1  -4  -6    6.80    2.64
   1  -4   6    7.22    2.65
  -1  -4  -7    7.42    2.91
  -1  -4  -7    7.64    4.02
   1  -4   7    0.71    1.63
  -1  -4  -8    1.80    1.60
  -1  -4  -8   -2.39    2.19
   1  -4   8   -1.43    3.69
  -1  -4  -9    4.50    2.60
  -1  -4  -9    2.16    2.55
   1  -4   9    1.85    1.75
  -1  -4 -10   -2.60    2.30
  -1  -4 -10    2.23    2.33
   1  -4  10    1.34    2.47
  -1  -4 -11   10.94    3.01
  -1  -4 -11    7.49    2.69
   1  -4  11    6.31    3.00
  -1  -4 -12   34.93    4.23
  -1  -4 -12   39.32    4.13
   1  -4  12   45.95    4.47
  -1  -4 -13   22.93    4.24
   1  -4  13   15.70    2.71
  -1  -4 -14    1.12    3.75
   1  -4  14    0.42    2.08
  -1  -4 -15    4.48    4.28
   1  -4  15    6.67    2.29
  -1  -4 -16    0.92    2.86
   1  -4  16   -1.04    2.29
  -1  -4 -17    6.16    3.39
   1  -4  17    0.31    2.82
  -1  -4 -18    5.66    5.25
   1  -4  18   -1.67    2.71
  -1  -4 -19    4.65    3.72
   1  -4  19   -1.35    2.08
  -1  -4 -20    6.00    5.90
   1  -4  20   10.30    3.75
  -1  -5   0    3.89    1.89
  -1  -5   0    5.24    3.32
   1  -5   0    3.78    1.89
   1  -5   0    2.19    2.69
  -1  -5  -1   60.02    4.42
  -1  -5  -1   62.68    4.94
   1  -5   1   64.23    3.81
   1  -5   1   65.25    5.68
  -1  -5  -2   12.36    2.81
  -1  -5  -2   11.56    2.92
   1  -5   2    8.78    1.90
   1  -5   2   15.02    5.67
  -1  -5  -3   11.36    2.92
  -1  -5  -3    8.64    3.62
   1  -5   3    5.98    4.98
  -1  -5  -4    0.10    3.01
   1  -5   4    9.78    3.39
  -1  -5  -4    3.51    2.31
  -1  -5  -5    1.50    4.00
   1  -5   5    3.91    2.90
  -1  -5  -5    3.91    3.10
  -1  -5  -6    2.80    3.00
  -1  -5  -6    3.39    3.49
   1  -5   6    7.84    4.02
  -1  -5  -7    5.68    2.29
  -1  -5  -7   10.51    3.97
   1  -5   7    6.36    3.33
  -1  -5  -8   24.54    6.66
  -1  -5  -8   15.75    3.55
   1  -5   8   11.75    3.95
  -1  -5  -9    7.83    4.26
  -1  -5  -9    8.88    4.00
   1  -5   9    3.46    3.05
  -1  -5 -10   17.12    4.26
  -1  -5 -10   32.70    7.65
   1  -5  10   16.12    3.06
  -1  -5 -11   14.95    4.89
   1  -5  11    3.27    3.48
  -1  -5 -11    9.89    4.06
  -1  -5 -12    7.62    3.86
  -1  -5 -12   11.32    4.09
   1  -5  12   14.26    4.00
  -1  -5 -13    5.25    3.96
   1  -5  13    0.72    2.98
  -1  -5 -14    0.20    3.47
   1  -5  14    4.53    3.09
  -1  -5 -15    5.86    4.27
   1  -5  15    1.85    2.98
  -1  -6   0   25.84    5.43
   1  -6   0   25.18    6.44
  -1  -6  -1   18.51    6.89
   1  -6   1    5.86    6.06
  -1  -6  -2   10.02    4.62
   1  -6   2   11.74    6.26
  -1  -6  -3   10.21    4.91
   1  -6   3   16.18    4.32
  -1  -6  -4   12.55    6.67
   1  -6   4    6.79    4.92
  -1  -6  -5    0.29    4.99
   1  -6   5   13.63    5.83
   2   0   1 1200.54   39.65
  -2   0  -1 1173.86   41.25
   2   0   2 1725.23   56.99
  -2   0  -2 1735.44   57.72
   2   0   4 1091.69   36.39
  -2   0  -4 1088.70   37.39
   2   0   5  714.05   19.74
  -2   0  -5  710.82   19.56
  -2   0  -5  218.51   16.72
   2   0   6   13.51    1.39
  -2   0  -6   13.56    1.25
   2   0   7    6.11    1.10
  -2   0  -7    7.24    0.97
   2   0   8   32.28    2.13
  -2   0  -8   32.74    2.14
   2   0   9 2584.36   86.67
  -2   0  -9 2474.96   84.99
   2   0  10  109.51    5.37
  -2   0 -10  107.32    5.51
   2   0  11  710.80   26.48
  -2   0 -11  676.46   24.29
  -2   0 -12  258.17   10.66
  -2   0 -12  227.13   10.02
  -2   0 -13    2.37    1.58
  -2   0 -13    1.27    1.90
  -2   0 -14  356.39   13.68
  -2   0 -14  335.00   14.39
  -2   0 -15   16.86    2.19
  -2   0 -15   15.38    3.23
  -2   0 -16   11.71    2.19
  -2   0 -17   -0.30    1.99
  -2   0 -17    3.48    2.39
  -2   0 -18  473.54   19.74
  -2   0 -18  451.83   25.75
  -2   0 -19    2.48    2.28
  -2   0 -20  150.99    9.31
  -2   0 -21   -0.49    2.47
  -2   0 -22   10.66    2.96
  -2   0 -23   38.67    4.65
  -2   0 -24   11.93    3.75
  -2   0 -25   55.83    6.74
  -2   0 -26    5.73    3.85
   2   1   0   37.49    1.91
  -2   1   0   37.99    2.00
  -2   1   0   37.47    2.38
  -2  -1   0   38.17    2.12
   2  -1   0   38.30    2.13
   2  -1   0   40.92    2.47
   2  -1   1 8360.36  269.45
   2   1   2  829.13   27.83
  -2   1  -2  842.87   27.59
  -2   1  -2  784.31   29.80
  -2  -1  -2  826.96   31.11
   2  -1   2  845.34   28.03
   2  -1   2  804.56   30.59
   2   1   3 1585.48   53.39
  -2   1  -3 1657.00   51.88
  -2   1  -3 1559.78   57.36
  -2  -1  -3 1607.74   57.56
   2  -1   3 1657.63   52.38
   2  -1   3 1576.84   57.89
   2  -1   4   40.44    2.30
   2   1   4   41.57    2.54
  -2   1  -4   45.56    1.96
  -2   1  -4   37.24    2.04
  -2  -1  -4   42.24    2.75
  -2  -1  -4   39.59    1.97
   2  -1   4   42.68    1.91
   2   1   5   84.21    4.03
  -2   1  -5   84.77    3.72
  -2  -1  -5   74.04    4.03
  -2  -1  -5   76.27    3.22
   2  -1   5   83.32    3.39
   2  -1   5   77.89    3.70
   2   1   6    5.99    1.96
  -2   1  -6    5.43    0.83
  -2  -1  -6    5.18    1.08
  -2  -1  -6    5.13    0.84
   2  -1   6    4.13    0.59
   2  -1   6    5.58    0.84
   2   1   7  105.40    4.96
  -2   1  -7  109.66    4.60
  -2  -1  -7  102.66    5.02
   2  -1   7  105.10    4.47
   2  -1   7  105.12    4.57
   2   1   8  107.13    4.80
  -2   1  -8  108.91    4.64
  -2  -1  -8  101.38    5.22
  -2  -1  -8  114.21    4.91
   2  -1   8  110.87    5.14
   2  -1   8  101.72    4.67
   2   1   9   25.35    2.11
  -2   1  -9   24.19    1.70
  -2  -1  -9   25.13    2.17
   2  -1   9   26.94    1.76
   2  -1   9   23.59    1.58
   2   1  10  398.45   16.78
  -2   1 -10  428.63   17.29
  -2  -1 -10  417.65   17.94
   2  -1  10  436.17   14.95
   2  -1  10  374.16   15.59
  -2   1 -11  151.13    7.36
  -2  -1 -11  155.32    6.51
  -2  -1 -11  123.15    6.76
   2  -1  11  158.95    6.15
   2  -1  11  135.03    6.15
  -2   1 -12    2.98    1.06
  -2   1 -12    1.80    1.06
  -2  -1 -12    3.70    2.00
  -2  -1 -12    2.37    1.55
   2  -1  12    2.54    0.85
  -2   1 -13   14.40    1.65
  -2  -1 -13   14.95    2.31
  -2  -1 -13   13.94    2.60
   2  -1  13    9.01    1.17
  -2   1 -14   45.75    3.03
  -2   1 -14   42.24    3.12
  -2  -1 -14   45.81    3.53
  -2  -1 -14   37.68    3.68
   2  -1  14   43.11    2.67
   2  -1  15    2.14    1.28
  -2   1 -15    0.19    1.26
  -2   1 -15    5.61    2.26
  -2  -1 -15    2.12    1.61
  -2   1 -16    0.49    1.46
  -2   1 -16    0.76    2.05
  -2  -1 -16   -0.30    2.12
   2  -1  16    0.54    0.75
  -2   1 -17    6.32    2.04
  -2   1 -17   12.96    2.70
  -2  -1 -17    8.09    3.23
   2  -1  17    6.27    1.84
  -2   1 -18    1.56    1.75
  -2   1 -18    1.83    2.37
  -2  -1 -18    3.64    3.03
   2  -1  18   -0.54    0.87
  -2   1 -19   16.62    2.44
  -2   1 -19   12.37    2.37
  -2  -1 -19   12.00    3.13
   2  -1  19   13.72    1.64
  -2   1 -20    0.68    1.75
  -2  -1 -20    5.23    3.32
  -2  -1 -21   11.33    3.71
  -2   1 -21   15.54    4.67
  -2  -1 -22    9.99    6.50
  -2   1 -22   -1.07    1.94
  -2  -1 -23   10.16    3.69
  -2   1 -23    9.63    2.92
  -2  -1 -24    0.79    2.58
  -2  -1 -25   13.25    5.44
   2   2   0  138.91    5.85
  -2   2   0  126.28    5.95
  -2   2   0  132.76    5.57
  -2  -2   0  153.00    6.54
   2  -2   0  138.47    5.90
   2  -2   0  142.16    7.11
   2   2   1  205.01    8.11
  -2   2  -1  201.45    7.85
  -2   2  -1  217.69    8.08
  -2  -2  -1  223.89   10.65
  -2  -2  -1  192.25    8.70
   2  -2   1  227.23    8.46
   2  -2   1  212.08    9.48
   2   2   2    7.73    1.16
  -2   2  -2    8.08    0.93
  -2   2  -2    9.95    1.48
  -2  -2  -2    7.88    1.31
  -2  -2  -2    8.11    1.32
   2  -2   2   13.59    1.61
   2  -2   2    9.44    1.68
   2   2   3 1164.23   38.74
  -2   2  -3 1155.54   39.58
  -2   2  -3 1141.12   40.76
  -2  -2  -3 1201.23   47.18
  -2  -2  -3 1057.64   42.03
   2  -2   3 1265.28   38.22
   2  -2   3 1134.16   41.59
   2   2   4   35.16    2.44
  -2   2  -4   35.28    1.84
  -2   2  -4   31.21    2.32
  -2  -2  -4   27.07    2.71
  -2  -2  -4   32.65    2.53
   2  -2   4   37.72    1.70
   2  -2   4   34.11    2.20
   2   2   5   82.95    4.41
  -2   2  -5   77.99    3.34
  -2  -2  -5   77.39    4.81
  -2  -2  -5   72.60    3.51
   2  -2   5   84.07    3.25
   2  -2   5   81.69    4.09
   2   2   6   12.73    1.96
  -2   2  -6   10.83    0.79
  -2  -2  -6    5.18    1.69
  -2  -2  -6   10.89    1.15
   2  -2   6   11.99    0.76
   2  -2   6    9.47    1.56
   2   2   7    4.23    2.07
  -2   2  -7    5.62    0.57
  -2  -2  -7    4.18    1.49
  -2  -2  -7    4.42    0.82
   2  -2   7    4.21    0.60
   2  -2   7    5.71    1.04
   2   2   8    9.40    1.98
  -2   2  -8   10.44    0.84
  -2  -2  -8    7.38    1.40
  -2  -2  -8    7.95    1.21
   2  -2   8    6.54    1.35
  -2   2  -9    1.98    0.54
  -2  -2  -9    2.90    1.60
  -2  -2  -9    6.77    1.99
  -2  -2  -9    1.79    1.00
   2  -2   9    3.65    0.63
   2  -2   9    7.27    3.22
  -2   2 -10    1.88    0.63
  -2  -2 -10    2.51    2.11
  -2  -2 -10    3.01    1.70
  -2  -2 -10    0.40    0.91
   2  -2  10    3.75    1.25
  -2   2 -11   -0.18    0.54
  -2   2 -11    0.74    0.84
  -2  -2 -11    0.81    1.52
   2  -2  11   -1.77    1.15
  -2   2 -12   84.45    4.25
  -2   2 -12   72.93    3.71
  -2  -2 -12   83.34    5.19
   2  -2  12   81.47    4.84
  -2   2 -13  117.31    4.62
  -2   2 -13  107.90    5.31
  -2  -2 -13  110.35    6.14
   2  -2  13  102.18    6.02
  -2   2 -14  592.76   19.89
  -2   2 -14  539.13   22.43
  -2  -2 -14  570.19   22.88
   2  -2  14  540.95   22.90
  -2   2 -15   21.57    1.69
  -2   2 -15   20.09    1.89
  -2  -2 -15   24.04    3.50
   2  -2  15   20.13    2.12
  -2   2 -16   30.90    2.09
  -2   2 -16   26.04    2.30
  -2  -2 -16   25.44    3.50
   2  -2  16   26.69    2.24
  -2   2 -17    0.75    1.13
  -2  -2 -17   -0.41    1.86
  -2   2 -18   58.72    3.99
  -2  -2 -18   72.11    5.69
   2  -2  18   57.19    3.87
  -2  -2 -19    1.96    2.47
   2  -2  19    1.07    1.28
  -2  -2 -20   11.21    3.81
   2  -2  20    2.57    1.50
  -2  -2 -21    8.10    2.97
  -2  -2 -22   11.85    4.70
  -2  -2 -23    6.40    4.67
  -2  -2 -24    2.43    3.44
   2   3   0   27.09    1.89
  -2   3   0   25.41    1.84
  -2   3   0   19.36    2.40
  -2  -3   0   28.28    2.65
  -2  -3   0   21.59    2.23
   2  -3   0   28.11    2.48
   2  -3   0   34.05    7.68
   2   3   1   14.90    1.69
  -2   3  -1   15.81    1.53
  -2   3  -1   13.74    1.88
  -2  -3  -1   16.43    1.95
  -2  -3  -1   16.36    1.74
   2  -3   1   15.28    2.05
   2  -3   1   18.95    2.49
   2   3   2   54.08    3.40
  -2   3  -2   50.54    2.47
  -2   3  -2   44.29    3.65
  -2  -3  -2   55.25    3.81
  -2  -3  -2   48.50    3.00
   2  -3   2   51.59    2.82
   2  -3   2   52.30    3.72
  -2   3  -3   34.92    2.05
  -2   3  -3   28.80    2.80
  -2  -3  -3   32.61    2.98
  -2  -3  -3   25.78    2.39
  -2  -3  -3   32.74    3.02
   2  -3   3   42.48    2.11
   2  -3   3   34.22    2.68
  -2  -3  -4  268.15   14.75
  -2  -3  -4  223.36   11.35
  -2  -3  -4  239.61   11.43
   2  -3   4  272.24    9.26
   2  -3   4  235.32   10.91
  -2  -3  -5  204.21   11.01
  -2  -3  -5  186.77   10.74
  -2  -3  -5  206.74   10.89
   2  -3   5  214.13    9.03
   2  -3   5  231.64    7.60
   2  -3   5  196.76    9.75
  -2  -3  -6    5.46    2.32
  -2  -3  -6    8.20    1.70
  -2  -3  -6    8.80    1.45
   2  -3   6    9.69    0.61
   2  -3   6   10.29    0.65
   2  -3   6    5.51    2.14
  -2  -3  -7    2.42    1.71
  -2  -3  -7    1.60    2.61
  -2  -3  -7    1.84    1.84
   2  -3   7    0.20    1.43
  -2  -3  -8    7.65    2.22
  -2  -3  -8   -1.61    2.01
  -2  -3  -8    4.12    1.81
   2  -3   8    4.60    1.53
  -2  -3  -9   -1.51    1.92
  -2  -3  -9    1.38    1.58
   2  -3   9    0.31    1.95
  -2  -3 -10   -3.13    3.03
  -2  -3 -10    1.46    2.63
   2  -3  10   -1.03    1.03
  -2  -3 -11   47.03    4.26
  -2  -3 -11   40.41    3.42
   2  -3  11   43.20    3.73
  -2  -3 -12    7.02    2.14
  -2  -3 -12    8.94    2.75
   2  -3  12    7.68    1.97
  -2  -3 -13  166.76    9.24
   2  -3  13  161.67    8.39
  -2  -3 -14  861.56   36.17
   2  -3  14  817.12   33.97
  -2  -3 -15  381.91   18.04
   2  -3  15  365.35   16.85
  -2  -3 -16   27.86    7.25
   2  -3  16   14.39    2.52
  -2  -3 -17    3.53    2.91
   2  -3  17    1.05    1.89
  -2  -3 -18   33.43    5.31
   2  -3  18   26.10    3.37
  -2  -3 -19    0.42    4.28
   2  -3  19    3.05    2.31
  -2  -3 -20    4.17    4.07
   2  -3  20    0.00    2.00
  -2  -3 -21    6.98    4.90
  -2  -3 -22   12.37    4.37
  -2  -4   0   37.16    3.64
  -2  -4   0   30.82    2.69
  -2  -4   0   35.32    3.37
   2  -4   0   30.35    3.18
   2  -4   0   33.83    3.01
   2  -4   0   30.83    3.86
  -2  -4  -1   18.38    2.15
  -2  -4  -1   18.13    2.58
  -2  -4  -1   18.83    3.48
   2  -4   1   18.38    2.09
   2  -4   1   18.60    2.30
   2  -4   1   26.07    3.64
  -2  -4  -2   94.09    6.68
  -2  -4  -2   67.46    5.59
  -2  -4  -2   69.05    6.16
   2  -4   2   76.41    5.01
   2  -4   2   67.38    5.15
  -2  -4  -3   95.12    6.79
  -2  -4  -3   79.49    6.00
  -2  -4  -3   80.76    5.97
   2  -4   3   97.43    4.43
   2  -4   3   95.13    4.87
   2  -4   3   87.20    6.04
  -2  -4  -4   24.66    3.79
  -2  -4  -4    9.47    2.47
  -2  -4  -4   12.33    2.57
   2  -4   4   14.18    2.31
   2  -4   4   16.45    1.76
   2  -4   4   16.05    2.81
  -2  -4  -5   37.49    3.67
  -2  -4  -5   38.21    3.39
   2  -4   5   38.83    2.33
   2  -4   5   45.34    2.17
   2  -4   5   31.81    3.52
  -2  -4  -6   42.69    4.57
  -2  -4  -6   33.09    5.91
   2  -4   6   31.45    3.42
  -2  -4  -7   -0.20    2.22
  -2  -4  -7    1.51    1.61
   2  -4   7    4.23    2.82
  -2  -4  -8   -1.41    2.62
  -2  -4  -8    1.30    1.59
   2  -4   8    0.61    1.82
  -2  -4  -9    7.44    3.12
  -2  -4  -9    5.60    2.36
   2  -4   9    7.51    2.84
  -2  -4 -10    0.70    1.61
  -2  -4 -10    2.61    2.81
   2  -4  10   -1.83    2.55
  -2  -4 -11    0.10    2.61
  -2  -4 -11   10.14    3.06
   2  -4  11    5.42    2.25
  -2  -4 -12    3.73    3.32
  -2  -4 -12    3.04    3.71
   2  -4  12    1.54    2.46
  -2  -4 -13   18.89    4.14
  -2  -4 -13   27.39    3.81
   2  -4  13   16.48    3.20
  -2  -4 -14  127.04    9.06
   2  -4  14  110.92    8.92
  -2  -4 -15    5.70    4.17
   2  -4  15    8.07    3.93
  -2  -4 -16    3.78    4.70
   2  -4  16    0.21    1.55
  -2  -4 -17   -0.31    2.87
   2  -4  17    1.45    1.66
  -2  -4 -18   -2.16    3.50
   2  -4  18  771.82   45.76
  -2  -4 -19   -1.34    5.27
   2  -4  19    0.00    1.03
  -2  -5   0    1.98    2.28
  -2  -5   0    4.24    2.83
   2  -5   0    7.19    1.97
   2  -5   0    3.57    5.35
  -2  -5  -1    6.59    2.30
  -2  -5  -1   10.40    2.63
   2  -5   1    4.94    1.88
   2  -5   1   29.34    5.44
  -2  -5  -2   38.24    4.32
  -2  -5  -2   29.65    4.14
   2  -5   2   43.80    5.43
  -2  -5  -3   78.22    5.25
  -2  -5  -3   74.05    6.06
   2  -5   3   82.74    6.33
  -2  -5  -4   20.15    3.23
  -2  -5  -4   17.60    3.22
   2  -5   4   24.28    4.84
  -2  -5  -5    5.94    2.42
  -2  -5  -5    4.41    4.01
   2  -5   5    3.86    3.66
  -2  -5  -6    7.73    2.51
  -2  -5  -6    5.89    2.60
   2  -5   6    4.76    3.17
  -2  -5  -7    0.20    4.81
  -2  -5  -7    2.38    3.47
   2  -5   7    5.97    3.68
  -2  -5  -8   16.28    3.70
  -2  -5  -8   15.27    4.14
   2  -5   8   21.48    3.50
  -2  -5  -9    9.56    3.09
  -2  -5  -9   16.69    5.76
   2  -5   9    8.43    2.71
  -2  -5 -10   -4.17    3.48
  -2  -5 -10    1.45    2.42
   2  -5  10    3.63    4.33
  -2  -5 -11    4.96    3.18
  -2  -5 -11    6.02    3.35
   2  -5  11    2.32    2.63
  -2  -5 -12   25.89    5.46
  -2  -5 -12   19.80    5.59
   2  -5  12   16.43    3.35
  -2  -5 -13   -8.73    4.27
  -2  -5 -13   -1.51    3.95
   2  -5  13   -2.03    1.22
  -2  -5 -14   23.25    7.06
   2  -5  14    2.55    3.05
  -2  -6   0   37.65   10.21
   2  -6   0   21.48    5.35
  -2  -6  -1   32.42    7.22
   2  -6   1   32.16    6.32
  -2  -6  -2   56.43    8.19
   2  -6   2   68.61    8.37
  -2  -6  -3   15.85    5.12
   2  -6   3    7.69    4.77
  -2  -6  -4   -1.87    3.34
   2  -6   4   11.02    6.73
   3   0   0    0.28    0.84
  -3   0   0   -1.85    0.93
   3   0   1    1.03    0.75
  -3   0  -1   -0.09    0.56
   3   0   2    2.16    1.13
  -3   0  -2   -0.37    0.84
   3   0   3   -0.19    0.57
  -3   0  -3    0.00    0.56
   3   0   4    1.53    1.05
  -3   0  -4    0.00    0.75
   3   0   5    0.19    0.87
  -3   0  -5    1.23    1.13
   3   0   6   -0.39    0.78
  -3   0  -6    2.37    1.23
  -3   0  -6    0.52    0.31
   3   0   7    1.37    0.98
  -3   0  -7    0.48    1.52
   3   0   8    0.40    0.99
  -3   0  -8   -0.19    1.43
   3   0   9    1.49    1.59
  -3   0  -9    0.38    1.15
   3   0  10    2.20    1.30
  -3   0 -10   -0.29    1.35
   3   0  11    0.61    1.51
  -3   0 -11    1.35    1.26
   3   0  12    0.31    0.92
  -3   0 -12    0.39    1.36
   3   0  13    4.42    2.37
  -3   0 -13    1.07    1.75
   3   0  14    5.71    3.63
  -3   0 -14    0.20    1.08
  -3   0 -15   -0.59    1.57
  -3   0 -15   -1.15    1.78
  -3   0 -16    1.08    3.44
  -3   0 -16    0.63    2.01
  -3   0 -17    0.49    2.07
  -3   0 -17   24.16   11.18
  -3   0 -18    2.56    2.36
  -3   0 -19    0.20    2.36
  -3   0 -20   -0.29    2.56
  -3   0 -21    2.36    3.24
  -3   0 -22   -3.14    2.65
  -3   0 -23   -5.69    3.14
  -3   0 -24    1.96    3.23
  -3   0 -25    1.67    2.65
   3   1   0   15.37    1.41
  -3   1   0   15.94    1.35
  -3   1   0   15.58    1.37
  -3  -1   0   12.88    1.23
   3  -1   0   15.43    1.13
   3   1   1  343.19   13.30
  -3   1  -1  331.80   12.51
  -3   1  -1  332.57   12.29
  -3  -1  -1  339.63   12.58
   3  -1   1  340.39   12.28
   3   1   2  134.57    5.58
  -3   1  -2  126.03    5.01
  -3   1  -2  121.65    5.01
  -3  -1  -2  133.41    5.63
   3  -1   2  130.60    5.28
   3   1   3  395.45   14.84
  -3   1  -3  417.20   15.20
  -3   1  -3  395.81   14.80
  -3  -1  -3  389.74   15.33
   3  -1   3  408.83   14.46
   3   1   4  940.52   31.64
  -3   1  -4  965.02   32.54
  -3   1  -4  891.55   32.59
  -3  -1  -4  921.75   33.66
   3  -1   4  966.91   33.06
   3  -1   4  900.71   32.85
   3   1   5   42.68    2.43
  -3   1  -5   51.42    2.77
  -3   1  -5   45.31    2.25
  -3  -1  -5   43.91    2.53
   3  -1   5   46.99    2.48
   3  -1   5   45.55    2.47
   3   1   6   35.94    2.34
  -3   1  -6   37.46    2.22
  -3   1  -6   32.77    1.90
  -3  -1  -6   35.55    2.43
   3  -1   6   36.17    2.01
   3  -1   6   35.69    1.98
   3   1   7   67.38    4.41
  -3   1  -7   74.91    3.53
  -3   1  -7   63.48    3.40
  -3  -1  -7   71.94    3.79
  -3  -1  -7   65.44    3.05
   3  -1   7   69.10    3.59
   3  -1   7   67.14    3.39
   3   1   8  275.66   11.46
  -3   1  -8  287.36   11.06
  -3  -1  -8  277.19   10.54
  -3  -1  -8  260.69   10.56
   3  -1   8  272.43   10.80
   3  -1   8  264.30   10.19
   3   1   9    3.26    1.58
  -3   1  -9    4.91    1.95
  -3  -1  -9    3.88    1.55
  -3  -1  -9    4.59    0.63
   3  -1   9    3.07    0.99
   3  -1   9    2.49    0.80
  -3   1 -10  220.95    9.82
  -3  -1 -10  217.37    9.21
   3  -1  10  223.51    8.84
   3  -1  10  212.30    8.83
   3   1  11   29.25    2.71
  -3   1 -11   29.74    2.17
  -3  -1 -11   31.78    2.84
   3  -1  11   29.76    1.84
   3  -1  11   29.05    1.72
   3   1  12    3.33    1.51
  -3   1 -12    4.44    1.42
  -3  -1 -12   -0.10    1.18
   3  -1  12    2.05    1.23
   3  -1  12    1.41    0.71
   3   1  13  101.05    7.35
  -3   1 -13  105.95    5.09
  -3  -1 -13  103.62    5.65
   3  -1  13  112.88    5.84
   3  -1  13  101.12    4.90
  -3   1 -14   57.91    3.46
  -3   1 -14   53.32    3.78
  -3  -1 -14   65.12    4.77
  -3  -1 -14   57.56    6.79
   3  -1  14   55.55    2.96
  -3   1 -15    3.06    1.82
  -3   1 -15    1.80    1.80
  -3  -1 -15    4.38    2.59
   3  -1  15    1.32    0.71
  -3   1 -16   64.74   11.89
  -3   1 -16   40.11    3.94
  -3  -1 -16   52.78    5.50
   3  -1  16   47.11    2.34
  -3   1 -17   64.35    4.26
  -3   1 -17   51.13    4.18
  -3  -1 -17   62.78    4.52
   3  -1  17   63.63    2.94
  -3   1 -18   49.34    3.77
  -3   1 -18   51.30    4.41
  -3  -1 -18   47.13    4.72
  -3   1 -19   42.83    3.58
  -3  -1 -19   47.83    4.22
  -3   1 -20    1.63    1.82
  -3  -1 -20    3.10    2.40
  -3   1 -21    5.48    2.11
  -3  -1 -21    7.58    5.09
  -3   1 -22    0.67    2.02
  -3  -1 -22    1.89    2.39
  -3   1 -23   -0.19    2.50
  -3  -1 -23   -1.99    3.57
  -3  -1 -24   -0.89    2.77
  -3  -1 -25   -3.65    4.54
   3   2   0  984.08   32.46
  -3   2   0  935.22   34.28
  -3   2   0  925.97   32.18
  -3  -2   0  975.66   35.46
   3  -2   0 1039.65   37.05
   3  -2   0  980.13   36.95
   3   2   1   18.63    1.72
  -3   2  -1   18.72    1.52
  -3   2  -1   15.30    1.86
  -3  -2  -1   18.28    2.08
   3  -2   1   21.71    1.61
   3  -2   1   16.86    1.83
   3   2   2   63.21    3.28
  -3   2  -2   64.15    3.22
  -3   2  -2   61.51    3.58
  -3  -2  -2   63.86    4.00
   3  -2   2   68.31    3.47
   3  -2   2   59.95    3.48
   3   2   3  277.08   10.67
  -3   2  -3  272.95   10.12
  -3   2  -3  265.37   10.68
  -3  -2  -3  280.32   12.05
   3  -2   3  297.32   10.86
   3  -2   3  266.52   11.64
   3   2   4   67.62    3.48
  -3   2  -4   70.66    3.72
  -3   2  -4   61.17    3.61
  -3  -2  -4   65.11    4.10
  -3  -2  -4   60.03    3.56
   3  -2   4   75.02    3.31
   3  -2   4   72.55    3.60
   3   2   5  123.43    6.30
  -3   2  -5  128.99    5.24
  -3   2  -5  109.20    5.61
  -3  -2  -5  129.88    6.29
  -3  -2  -5  108.28    5.91
   3  -2   5  135.59    4.90
   3  -2   5  122.88    5.98
   3   2   6  105.06    5.83
  -3   2  -6  101.18    4.01
  -3   2  -6   93.49    5.62
  -3  -2  -6  100.71    5.07
  -3  -2  -6   93.91    4.51
   3  -2   6  108.94    4.28
   3  -2   6   99.17    4.54
   3   2   7  127.33    6.53
  -3   2  -7  133.43    5.26
  -3  -2  -7  116.46    6.14
  -3  -2  -7  118.95    5.95
   3  -2   7  130.38    4.70
   3  -2   7  117.19    6.08
   3   2   8    0.68    1.76
  -3   2  -8    0.45    0.73
  -3  -2  -8   -0.59    2.07
  -3  -2  -8    1.12    0.92
   3  -2   8    1.73    1.06
   3  -2   8    0.62    1.33
   3   2   9   26.79    2.65
  -3   2  -9   30.47    1.73
  -3  -2  -9   32.40    4.05
  -3  -2  -9   27.25    2.40
   3  -2   9   28.76    1.99
   3  -2   9   31.07    2.27
  -3   2 -10   39.11    2.18
  -3  -2 -10   34.06    2.97
  -3  -2 -10   37.94    2.41
   3  -2  10   41.80    2.14
   3  -2  10   37.57    3.00
  -3   2 -11   14.67    1.18
  -3  -2 -11   15.01    2.68
  -3  -2 -11   12.84    1.64
   3  -2  11   11.80    1.34
   3  -2  11   27.98    4.87
  -3   2 -12  304.59   11.98
  -3  -2 -12  297.98   12.44
   3  -2  12  309.92   11.82
   3  -2  12  280.38   13.29
  -3   2 -13   92.50    3.85
  -3   2 -13   78.77    3.99
  -3  -2 -13   86.57    5.93
   3  -2  13   82.71    5.45
  -3   2 -14  384.19   14.89
  -3   2 -14  333.87   14.17
  -3  -2 -14  374.40   17.53
   3  -2  14  357.17   18.99
  -3   2 -15    3.43    1.21
  -3   2 -15    3.48    1.26
  -3  -2 -15    5.87    2.84
   3  -2  15    2.43    1.48
  -3   2 -16    2.71    1.31
  -3  -2 -16    3.15    2.74
   3  -2  16    2.43    1.48
  -3   2 -17    8.48    2.26
  -3  -2 -17    7.14    3.26
   3  -2  17    6.37    1.70
  -3   2 -18    3.23    1.52
  -3  -2 -18    2.76    2.76
   3  -2  18    1.06    1.38
  -3  -2 -19   -1.12    3.58
  -3  -2 -20   10.83    4.09
  -3  -2 -21    5.30    3.37
  -3  -2 -22    6.31    4.58
  -3  -2 -23    1.93    3.45
  -3  -2 -24   61.32   17.86
   3   3   0   32.84    2.52
  -3   3   0   27.95    2.18
  -3   3   0   26.33    3.11
  -3  -3   0   27.86    2.39
  -3  -3   0   26.03    2.87
   3  -3   0   31.35    2.23
   3  -3   0   30.76    2.68
   3   3   1    1.64    1.26
  -3   3  -1    3.31    1.04
  -3   3  -1    1.56    1.77
  -3  -3  -1    3.23    1.72
  -3  -3  -1    1.50    1.40
   3  -3   1    3.33    1.05
   3  -3   1    3.59    1.44
   3   3   2   11.43    1.84
  -3   3  -2    9.63    1.14
  -3   3  -2    6.67    2.08
  -3  -3  -2    9.27    1.94
  -3  -3  -2    5.56    1.92
   3  -3   2    9.38    1.60
   3  -3   2   11.67    2.35
   3   3   3   30.38    2.82
  -3   3  -3   26.32    1.77
  -3   3  -3   25.20    2.82
  -3  -3  -3   27.88    2.86
  -3  -3  -3   26.05    3.07
   3  -3   3   28.45    2.04
   3  -3   3   27.34    2.96
   3   3   4   91.05    5.28
  -3   3  -4   86.47    4.60
  -3   3  -4   78.67    4.91
  -3  -3  -4   96.72    5.32
  -3  -3  -4   80.42    4.65
   3  -3   4   92.78    4.10
   3  -3   4   81.75    5.71
   3   3   5   20.38    2.25
  -3   3  -5   20.14    1.67
  -3   3  -5   16.29    2.68
  -3  -3  -5   24.16    2.64
  -3  -3  -5   15.55    1.97
   3  -3   5   23.44    1.57
   3  -3   5   16.73    2.23
   3   3   6   13.01    2.54
  -3   3  -6   12.89    1.46
  -3  -3  -6    5.66    2.02
  -3  -3  -6   12.01    2.07
   3  -3   6   13.15    1.30
   3  -3   6   12.56    2.13
  -3   3  -7    2.29    0.73
  -3  -3  -7    0.40    2.01
  -3  -3  -7    6.06    2.05
   3  -3   7    1.03    0.56
   3  -3   7    1.52    1.32
  -3   3  -8    6.25    0.63
  -3  -3  -8    6.82    2.31
  -3  -3  -8    8.70    1.92
   3  -3   8    7.49    0.79
   3  -3   8    2.33    1.62
  -3  -3  -9    1.60    2.31
  -3  -3  -9   -2.78    1.49
   3  -3   9   -2.34    1.73
  -3  -3 -10    7.22    3.21
  -3  -3 -10    5.07    2.24
   3  -3  10    3.77    1.73
  -3  -3 -11    9.55    2.11
  -3  -3 -11    7.24    2.13
   3  -3  11    7.88    1.64
  -3  -3 -12    1.31    1.92
  -3  -3 -12   -3.20    1.94
   3  -3  12    1.03    1.95
  -3  -3 -13    8.30    3.14
  -3  -3 -13   11.79    2.08
   3  -3  13   10.02    2.48
  -3  -3 -14   95.19    7.84
   3  -3  14   87.99    6.45
  -3  -3 -15   38.52    4.91
   3  -3  15   33.75    3.44
  -3  -3 -16   37.77    4.01
   3  -3  16   37.19    4.29
  -3  -3 -17   -1.34    2.58
   3  -3  17   -1.78    1.67
  -3  -3 -18    4.24    4.76
   3  -3  18    1.68    1.99
  -3  -3 -19   17.52    5.18
  -3  -3 -20    1.97    7.37
  -3  -3 -21    7.27    4.67
  -3  -3 -22   -2.70    4.67
  -3   4   0   25.74    2.31
  -3  -4   0   32.82    3.09
  -3  -4   0   32.57    3.51
  -3  -4   0   29.03    3.44
   3  -4   0   26.40    2.96
   3  -4   0   30.56    4.15
  -3   4  -1    2.40    1.20
  -3  -4  -1    2.12    1.82
  -3  -4  -1    5.10    1.80
  -3  -4  -1    0.20    1.52
   3  -4   1    4.09    1.66
   3  -4   1   -0.30    1.51
  -3  -4  -2    5.30    3.06
  -3  -4  -2   11.01    3.21
  -3  -4  -2    3.47    2.55
   3  -4   2    0.96    1.44
   3  -4   2    5.51    1.80
  -3  -4  -3    5.22    1.64
  -3  -4  -3    8.09    2.46
   3  -4   3    3.99    1.10
   3  -4   3    6.32    1.58
   3  -4   3    7.09    2.20
  -3  -4  -4  104.26    5.96
  -3  -4  -4   94.77    6.07
   3  -4   4   89.68    4.91
   3  -4   4   98.70    4.96
   3  -4   4   93.39    6.19
  -3  -4  -5   88.48    6.15
  -3  -4  -5   71.35    5.14
   3  -4   5   84.03    4.10
   3  -4   5   72.67    9.05
  -3  -4  -6   -0.31    2.24
  -3  -4  -6    2.04    2.25
   3  -4   6    1.67    0.74
   3  -4   6    0.20    1.99
  -3  -4  -7   11.65    3.34
  -3  -4  -7    4.36    1.93
   3  -4   7    7.27    2.89
  -3  -4  -8   10.09    3.03
  -3  -4  -8    3.51    1.80
   3  -4   8    4.89    2.69
  -3  -4  -9   27.78    3.33
  -3  -4  -9   26.75    3.66
   3  -4   9   18.42    3.61
  -3  -4 -10   10.35    3.72
  -3  -4 -10    8.45    3.40
   3  -4  10    0.30    2.21
  -3  -4 -11    0.50    1.91
  -3  -4 -11    1.15    2.78
   3  -4  11    0.30    2.42
  -3  -4 -12   19.10    8.04
  -3  -4 -12    6.73    2.28
   3  -4  12    5.98    2.64
  -3  -4 -13   10.98    4.23
  -3  -4 -13    7.94    3.03
   3  -4  13    6.11    3.26
  -3  -4 -14   58.00    7.28
  -3  -4 -14   37.43    4.40
   3  -4  14   37.69    5.42
  -3  -4 -15   15.32    5.07
   3  -4  15   10.55    2.97
  -3  -4 -16   29.44    6.52
   3  -4  16   11.08    2.46
  -3  -4 -17   31.51    6.24
   3  -4  17   18.07    3.80
  -3  -4 -18    5.44    5.34
   3  -4  18    1.44    1.33
  -3  -5   0    0.30    2.16
  -3  -5   0    0.50    3.03
   3  -5   0    8.90    2.77
  -3  -5  -1    0.20    2.48
  -3  -5  -1    4.85    3.74
   3  -5   1    1.76    1.66
   3  -5   1    2.95    2.66
  -3  -5  -2    8.30    2.70
  -3  -5  -2    4.85    2.83
   3  -5   2    0.69    3.63
  -3  -5  -3    4.83    2.82
  -3  -5  -3    3.43    3.13
   3  -5   3   -4.01    3.33
  -3  -5  -4    0.30    2.72
  -3  -5  -4    9.38    4.34
   3  -5   4    4.79    2.84
  -3  -5  -5    8.67    3.63
  -3  -5  -5    2.41    2.41
   3  -5   5   -1.08    3.43
  -3  -5  -6    4.33    3.22
  -3  -5  -6    1.60    3.11
   3  -5   6    8.24    2.94
  -3  -5  -7   14.47    4.02
  -3  -5  -7   17.33    4.88
   3  -5   7   19.17    5.02
  -3  -5  -8   13.93    4.41
  -3  -5  -8   10.08    3.16
   3  -5   8    7.79    3.06
  -3  -5  -9    5.39    2.70
  -3  -5  -9    7.44    3.13
   3  -5   9    1.58    3.57
  -3  -5 -10   -0.60    3.98
  -3  -5 -10   13.85    5.04
   3  -5  10    5.17    2.68
  -3  -5 -11   -0.10    3.08
  -3  -5 -11    7.56    4.79
   3  -5  11    0.80    2.99
  -3  -5 -12   -7.15    4.57
  -3  -5 -12    4.64    4.64
   3  -5  12    3.11    3.21
  -3  -5 -13    0.70    4.96
  -3  -5 -13    3.95    4.33
   3  -5  13   -0.10    1.41
  -3  -6   0   32.10    6.66
   3  -6   0   17.56    4.27
  -3  -6  -1   15.08    7.14
   3  -6   1   -1.84    5.13
   4   0   0 1414.07   46.78
  -4   0   0 1351.01   45.49
   4   0   1  195.60    9.97
  -4   0  -1  169.61    6.59
   4   0   2    0.56    0.84
  -4   0  -2    1.58    1.21
   4   0   3  889.44   32.10
  -4   0  -3  844.98   29.30
   4   0   4  311.62   11.64
  -4   0  -4  317.33   11.75
   4   0   5  105.73    5.10
  -4   0  -5  104.81    4.91
   4   0   6  275.20   10.96
  -4   0  -6  280.49   11.12
   4   0   7   58.46    3.40
  -4   0  -7   59.62    3.22
  -4   0  -7   64.13    2.84
   4   0   8  271.65   11.55
  -4   0  -8  291.83   10.55
  -4   0  -8  261.36    9.40
   4   0   9   12.58    1.66
  -4   0  -9   16.79    1.99
   4   0  10   31.05    2.55
  -4   0 -10   39.51    2.96
   4   0  11   37.60    3.35
  -4   0 -11   41.57    3.07
   4   0  12   71.96    4.57
  -4   0 -12   70.04    3.96
   4   0  13    4.98    2.09
  -4   0 -13   -2.22    1.64
   4   0  14   16.57    2.51
  -4   0 -14    5.22    1.55
   4   0  15   22.27    2.74
  -4   0 -15   30.25    4.08
  -4   0 -16    8.36    2.43
  -4   0 -17   18.99    3.31
  -4   0 -18   33.24    3.62
  -4   0 -19    2.73    2.63
  -4   0 -20   -0.29    2.73
  -4   0 -21    2.05    2.83
  -4   0 -22    2.05    2.24
  -4   0 -23    2.24    3.41
  -4   0 -24    4.47    4.18
   4   1   0   77.54    3.86
  -4   1   0   85.85    4.57
  -4  -1   0   72.05    3.52
   4  -1   0   73.32    3.93
   4   1   1   21.42    1.79
  -4   1  -1   21.09    1.59
  -4   1  -1   23.33    1.89
  -4  -1  -1   20.28    1.52
   4  -1   1   19.70    1.76
   4   1   2 2573.40   86.21
  -4   1  -2 2585.83   83.12
  -4   1  -2 2553.47   89.95
  -4  -1  -2 2544.51   87.12
   4  -1   2 2618.08   87.15
   4   1   3    0.10    0.95
  -4   1  -3   -0.18    0.92
  -4   1  -3    0.30    0.90
  -4  -1  -3    2.78    1.53
   4  -1   3    0.65    0.94
   4   1   4 1137.29   38.72
  -4   1  -4 1125.67   36.54
  -4   1  -4 1109.77   40.45
  -4  -1  -4 1136.87   40.50
   4  -1   4 1177.10   41.23
   4   1   5  114.24    5.32
  -4   1  -5  125.75    8.54
  -4   1  -5  117.52    5.29
  -4  -1  -5  116.61    7.80
   4  -1   5  118.85    4.98
   4   1   6  534.92   19.58
  -4   1  -6  529.62   17.67
  -4   1  -6  513.65   18.98
  -4  -1  -6  528.76   19.26
   4  -1   6  550.29   21.15
   4   1   7   49.94    3.79
  -4   1  -7   52.61    2.46
  -4  -1  -7   55.96    3.37
   4  -1   7   57.00    3.35
   4   1   8  656.73   25.65
  -4   1  -8  658.61   24.01
  -4   1  -8  591.02   22.85
  -4  -1  -8  639.12   22.64
  -4  -1  -8  575.91   22.23
   4  -1   8  649.40   25.66
   4   1   9    1.27    1.46
  -4   1  -9    4.23    1.20
  -4  -1  -9    4.13    1.15
  -4  -1  -9    3.57    0.61
   4  -1   9    4.43    1.06
   4   1  10  247.49   12.31
  -4   1 -10  249.27   11.13
  -4  -1 -10  239.53   10.16
   4  -1  10  230.49   11.64
   4   1  11  272.31   13.26
  -4   1 -11  276.76   10.68
  -4  -1 -11  275.50   13.00
   4  -1  11  255.43   13.02
   4   1  12    5.84    1.98
  -4   1 -12    0.75    1.40
  -4  -1 -12    0.39    1.74
   4  -1  12    1.68    1.58
  -4   1 -13  833.59   30.77
  -4  -1 -13  814.52   32.30
   4  -1  13  829.39   31.76
  -4   1 -14   24.76    2.46
  -4  -1 -14   29.88    4.40
   4  -1  14   33.83    3.33
  -4   1 -15   28.15    2.47
  -4  -1 -15   25.89    2.85
   4  -1  15   25.34    3.06
  -4   1 -16    1.14    1.71
  -4  -1 -16    0.59    1.87
   4  -1  16    0.31    1.13
  -4   1 -17  203.61    9.84
  -4   1 -17  167.97   10.02
  -4  -1 -17  184.40    9.56
  -4   1 -18    2.00    2.00
  -4  -1 -18    0.99    1.78
  -4   1 -19   84.03    5.77
  -4  -1 -19   68.55    5.77
  -4   1 -20    1.81    2.19
  -4  -1 -20    0.00    3.17
  -4   1 -21    2.48    2.29
  -4  -1 -21    3.47    3.47
  -4   1 -22   -0.19    2.67
  -4  -1 -22    7.71    4.65
  -4  -1 -23    2.37    4.24
  -4  -1 -24    7.97    3.35
   4   2   0 1177.95   39.68
  -4   2   0 1124.97   41.18
  -4   2   0 1133.95   41.16
  -4  -2   0 1196.72   44.42
   4  -2   0 1245.38   45.81
   4   2   1  157.50    6.50
  -4   2  -1  135.70    6.31
  -4  -2  -1  156.14    7.55
   4  -2   1  162.46    6.70
   4   2   2    1.24    1.33
  -4   2  -2   -0.10    0.87
  -4   2  -2    0.62    1.04
  -4  -2  -2    2.16    1.08
   4  -2   2    4.51    1.29
   4   2   3   44.62    2.78
  -4   2  -3   44.93    3.18
  -4   2  -3   35.13    2.75
  -4  -2  -3   41.65    3.16
   4  -2   3   39.65    2.42
   4  -2   3   41.65    2.80
   4   2   4  104.58    5.38
  -4   2  -4  104.85    4.42
  -4   2  -4   96.52    5.16
  -4  -2  -4  102.65    4.96
   4  -2   4  110.89    4.73
   4  -2   4  104.57    5.53
   4   2   5   41.40    3.26
  -4   2  -5   36.01    2.07
  -4   2  -5   29.74    2.68
  -4  -2  -5   30.57    2.47
  -4  -2  -5   32.26    2.39
   4  -2   5   33.84    1.98
   4  -2   5   31.42    2.50
   4   2   6    3.27    2.02
  -4   2  -6    3.13    1.20
  -4   2  -6    2.96    1.38
  -4  -2  -6    0.98    1.67
  -4  -2  -6    0.10    0.91
   4  -2   6    2.15    1.03
   4  -2   6    0.30    1.10
   4   2   7   25.14    3.18
  -4   2  -7   26.78    1.74
  -4   2  -7   22.67    2.09
  -4  -2  -7   20.38    3.04
  -4  -2  -7   19.63    1.65
   4  -2   7   21.79    1.60
   4  -2   7   28.87    3.10
   4   2   8   61.19    4.94
  -4   2  -8   54.03    2.57
  -4   2  -8   42.99    3.16
  -4  -2  -8   58.07    4.11
  -4  -2  -8   46.10    2.58
   4  -2   8   53.53    2.85
   4  -2   8   47.82    3.32
   4   2   9  115.23    7.78
  -4   2  -9  117.29    5.06
  -4  -2  -9  108.89    5.59
  -4  -2  -9  107.05    4.99
   4  -2   9  112.65    6.80
   4  -2   9  113.49    5.76
  -4   2 -10   35.32    2.09
  -4  -2 -10   31.36    3.32
  -4  -2 -10   33.61    2.59
   4  -2  10   35.26    4.16
   4  -2  10   43.53    5.64
  -4   2 -11   12.88    1.45
  -4  -2 -11    9.60    1.86
  -4  -2 -11    8.81    1.20
   4  -2  11   10.02    1.47
   4  -2  11    8.07    1.92
  -4   2 -12  370.48   14.62
  -4  -2 -12  363.08   15.90
  -4  -2 -12  377.68   15.11
   4  -2  12  339.46   14.74
   4  -2  12  362.88   16.86
  -4   2 -13   91.47    4.83
  -4  -2 -13   88.69    5.93
   4  -2  13   83.39    4.78
   4  -2  13   85.47    5.31
  -4   2 -14   66.83    3.83
  -4  -2 -14   60.07    4.67
   4  -2  14   60.89    4.00
   4  -2  14   64.34    4.30
  -4   2 -15   40.54    2.91
  -4   2 -15   34.89    2.80
  -4  -2 -15   40.14    3.89
   4  -2  15   39.67    2.67
  -4   2 -16   67.03    4.00
  -4  -2 -16   60.25    4.61
   4  -2  16   58.46    3.91
  -4   2 -17  189.69    9.57
  -4  -2 -17  167.70   10.09
   4  -2  17  173.95    8.47
  -4   2 -18    2.47    2.19
  -4  -2 -18    2.32    3.43
  -4  -2 -19    3.74    3.54
  -4  -2 -20   -4.45    3.64
  -4  -2 -21   -1.01    2.73
  -4  -2 -22   -4.95    4.64
  -4  -2 -23   68.28   17.33
   4   3   0    7.04    1.81
  -4   3   0    6.57    1.03
  -4   3   0    1.96    1.96
  -4  -3   0    6.37    2.06
   4  -3   0    9.35    1.89
   4  -3   0    8.05    2.24
   4   3   1    5.05    1.33
  -4   3  -1    6.65    1.43
  -4   3  -1    5.10    1.67
  -4  -3  -1    8.36    2.19
   4  -3   1    5.52    1.31
   4  -3   1    4.48    2.44
   4   3   2   20.31    2.39
  -4   3  -2   12.04    1.43
  -4   3  -2   12.36    2.10
  -4  -3  -2    9.46    1.71
  -4  -3  -2   13.73    2.47
   4  -3   2   15.61    1.85
   4  -3   2   14.71    2.74
   4   3   3    7.26    2.01
  -4   3  -3   10.37    1.43
  -4   3  -3    7.26    1.79
  -4  -3  -3   12.24    2.33
  -4  -3  -3    8.10    2.00
   4  -3   3   14.80    2.38
   4  -3   3   15.27    2.73
   4   3   4    6.32    2.20
  -4   3  -4    3.04    0.91
  -4   3  -4    4.95    1.68
  -4  -3  -4    5.67    2.03
   4  -3   4    4.64    1.55
   4  -3   4    1.92    1.71
   4   3   5    0.38    1.73
  -4   3  -5    2.22    0.91
  -4   3  -5    2.41    1.57
  -4  -3  -5    4.75    1.72
  -4  -3  -5    4.50    2.97
   4  -3   5    1.83    1.10
   4  -3   5    3.02    2.92
  -4   3  -6    6.83    1.11
  -4  -3  -6    5.03    2.92
  -4  -3  -6    7.21    1.96
   4  -3   6    3.05    1.02
   4  -3   6    5.33    2.41
  -4   3  -7    2.70    0.90
  -4  -3  -7    1.50    2.10
  -4  -3  -7    4.73    1.65
   4  -3   7    1.49    0.84
   4  -3   7    4.62    1.81
  -4   3  -8   25.09    1.91
  -4  -3  -8   28.66    3.90
  -4  -3  -8   21.70    2.65
   4  -3   8   21.89    1.80
   4  -3   8   31.59    3.32
  -4   3  -9    1.09    0.89
  -4  -3  -9    0.00    1.49
  -4  -3  -9    2.91    2.10
   4  -3   9    0.68    0.68
   4  -3   9    0.60    1.41
  -4   3 -10   -0.30    0.69
  -4  -3 -10   -0.80    2.59
  -4  -3 -10    4.91    1.96
   4  -3  10    1.19    0.70
   4  -3  10    0.00    1.31
  -4   3 -11    5.61    1.67
  -4  -3 -11    1.79    2.09
  -4  -3 -11    1.93    1.55
   4  -3  11    2.11    0.81
   4  -3  11    8.02    3.25
  -4   3 -12    0.69    0.69
  -4  -3 -12    8.27    3.89
  -4  -3 -12    2.12    1.74
   4  -3  12    1.53    2.35
  -4  -3 -13    8.60    4.20
  -4  -3 -13    5.48    2.05
   4  -3  13    8.41    4.00
  -4  -3 -14   12.35    3.11
   4  -3  14   10.20    2.88
  -4  -3 -15    0.71    2.83
   4  -3  15    2.59    2.38
  -4  -3 -16   33.26    4.26
   4  -3  16   35.49    3.22
  -4  -3 -17  103.39    8.37
   4  -3  17  103.46    7.30
  -4  -3 -18   26.39    6.04
  -4  -3 -19    4.41    4.82
  -4  -3 -20   -1.54    4.84
  -4  -3 -21   -0.72    3.40
   4   4   0    9.82    2.92
  -4   4   0    7.96    1.53
  -4  -4   0    8.16    2.06
  -4  -4   0   12.37    2.30
   4  -4   0   11.10    3.48
   4  -4   0    7.99    2.53
   4   4   1    3.50    2.53
  -4   4  -1    1.23    1.43
  -4  -4  -1   -1.50    2.00
  -4  -4  -1    1.51    1.71
   4  -4   1    1.81    1.81
   4  -4   1   -2.31    2.11
  -4   4  -2   22.41    3.28
  -4  -4  -2   30.02    3.84
  -4  -4  -2   20.81    3.13
   4  -4   2   23.10    2.45
   4  -4   2   27.13    3.61
  -4  -4  -3   29.53    3.67
  -4  -4  -3   27.74    3.25
   4  -4   3   26.43    2.39
   4  -4   3   31.98    3.99
  -4   4  -4   52.12    3.80
  -4  -4  -4   65.66    5.22
  -4  -4  -4   59.11    5.72
   4  -4   4   63.31    4.39
   4  -4   4   65.12    5.97
  -4  -4  -5   56.13    4.40
  -4  -4  -5   47.58    4.41
   4  -4   5   51.69    3.43
   4  -4   5   52.69    4.07
  -4  -4  -6    0.71    2.75
  -4  -4  -6    1.12    1.74
   4  -4   6    5.64    2.87
  -4  -4  -7   39.33    4.26
  -4  -4  -7   29.20    3.16
   4  -4   7   32.17    3.57
  -4  -4  -8   19.08    2.83
  -4  -4  -8   14.61    2.82
   4  -4   8   27.77    4.47
  -4  -4  -9   12.07    3.72
  -4  -4  -9   11.04    2.69
   4  -4   9   15.81    3.58
  -4  -4 -10   -3.61    3.01
  -4  -4 -10    2.05    2.45
   4  -4  10    4.99    2.10
  -4  -4 -11    8.41    4.01
  -4  -4 -11    7.98    2.98
   4  -4  11    2.21    2.11
  -4  -4 -12   44.64    5.81
  -4  -4 -12   42.44    4.29
   4  -4  12   86.84   16.03
  -4  -4 -13   53.42    6.12
  -4  -4 -13   52.20    4.65
   4  -4  13   54.64    5.58
  -4  -4 -14   78.76    7.55
   4  -4  14   65.94    5.70
  -4  -4 -15   46.97    8.67
   4  -4  15   34.66    4.69
  -4  -4 -16   52.52    7.60
   4  -4  16   44.24    8.28
  -4  -4 -17   46.86    7.42
   4  -4  17   39.59    5.02
  -4  -4 -18    6.74    6.13
  -4  -5   0    6.16    2.45
  -4  -5   0    2.42    3.02
   4  -5   0    0.20    2.37
   4  -5   0    5.74    5.15
  -4  -5  -1    3.06    2.57
  -4  -5  -1    1.21    2.52
   4  -5   1    1.77    3.35
  -4  -5  -2    6.18    2.79
  -4  -5  -2    8.88    4.44
   4  -5   2    7.35    3.14
  -4  -5  -3   13.34    3.21
  -4  -5  -3   10.20    3.74
   4  -5   3   12.01    4.10
  -4  -5  -4   55.01    5.35
  -4  -5  -4   48.27    4.75
   4  -5   4   50.68    5.37
  -4  -5  -5    5.35    3.63
  -4  -5  -5   13.21    4.74
   4  -5   5    7.31    3.90
  -4  -5  -6   10.80    3.73
  -4  -5  -6   12.07    5.43
   4  -5   6    8.29    4.29
  -4  -5  -7    7.55    3.73
  -4  -5  -7   13.91    3.60
   4  -5   7    2.83    4.40
  -4  -5  -8   13.25    3.92
  -4  -5  -8   21.75    3.97
   4  -5   8   56.82   12.45
  -4  -5  -9   -0.70    4.20
  -4  -5  -9    9.05    3.44
   4  -5   9   -5.01    4.03
  -4  -5 -10    4.19    3.29
  -4  -5 -10    4.38    3.79
   4  -5  10    1.18    5.33
  -4  -5 -11    1.89    5.17
  -4  -5 -11    1.15    2.88
   4  -5  11   19.82    5.35
  -4  -5 -12   -1.99    4.87
  -4  -5 -12    7.61    4.18
   4  -5  12    5.07    5.07
   5   0   0    1.11    1.30
  -5   0   0   -0.09    1.20
   5   0   1    0.19    0.93
  -5   0  -1    0.74    1.30
   5   0   2    1.12    1.68
  -5   0  -2    0.56    0.83
   5   0   3   -1.22    1.51
  -5   0  -3   -1.30    0.93
   5   0   4   -1.23    1.23
  -5   0  -4    1.49    1.39
   5   0   5   -1.14    0.76
  -5   0  -5    0.28    1.40
   5   0   6    3.16    1.53
  -5   0  -6    1.03    1.77
   5   0   7   -1.54    1.34
  -5   0  -7    5.81    3.00
  -5   0  -7    0.31    0.51
   5   0   8    0.58    0.96
  -5   0  -8   -2.16    1.41
  -5   0  -8    0.32    0.53
   5   0   9    0.19    1.16
  -5   0  -9    0.38    1.13
  -5   0  -9    0.21    0.42
   5   0  10    3.58    1.93
  -5   0 -10    0.76    1.61
   5   0  11   -0.68    1.55
  -5   0 -11    3.79    2.09
   5   0  12    3.01    2.13
  -5   0 -12    4.19    2.09
   5   0  13    1.17    1.17
  -5   0 -13    5.25    2.48
  -5   0 -14    4.31    2.30
  -5   0 -15    1.54    2.02
  -5   0 -16   -1.45    2.22
  -5   0 -17    1.64    1.74
  -5   0 -18   -1.64    1.64
  -5   0 -19   -0.77    1.84
  -5   0 -20    4.45    2.13
  -5   0 -21    1.06    2.52
  -5   0 -22    7.64    3.58
  -5   0 -23    2.51    4.55
  -5   0 -24    2.61    3.00
   5   1   0   23.14    1.96
  -5   1   0   30.18    2.07
  -5  -1   0   33.67    3.30
   5  -1   0   24.38    1.86
   5   1   1   16.68    1.88
  -5   1  -1   16.36    1.58
  -5  -1  -1   16.33    2.27
   5  -1   1   17.78    2.32
   5   1   2  259.67   10.27
  -5   1  -2  246.21    9.46
  -5   1  -2  259.52   11.06
  -5  -1  -2  263.16   10.52
   5  -1   2  262.13    9.64
   5   1   3   -0.28    1.42
  -5   1  -3    0.64    1.10
  -5   1  -3    1.70    1.00
  -5  -1  -3   -0.38    1.24
   5  -1   3   -0.56    1.21
   5   1   4  114.64    6.60
  -5   1  -4  134.66    6.10
  -5   1  -4  120.42    6.00
  -5  -1  -4  123.58    5.85
   5  -1   4  124.76    5.70
   5   1   5   37.06    2.97
  -5   1  -5   42.96    2.57
  -5   1  -5   43.08    2.57
  -5  -1  -5   45.63    2.97
   5  -1   5   39.35    2.66
   5   1   6    4.71    2.12
  -5   1  -6   -1.55    1.00
  -5   1  -6    0.43    0.86
  -5  -1  -6    1.43    1.91
   5  -1   6   -0.38    0.95
   5   1   7   43.50    3.57
  -5   1  -7   42.96    2.84
  -5   1  -7   43.68    2.43
  -5  -1  -7   41.12    3.06
   5  -1   7   44.00    2.96
   5   1   8  219.26   10.58
  -5   1  -8  226.78    8.73
  -5   1  -8  208.79    9.35
  -5  -1  -8  221.15    9.21
   5  -1   8  226.98   10.00
   5   1   9   57.16    4.37
  -5   1  -9   58.46    3.51
  -5   1  -9   48.72    2.68
  -5  -1  -9   54.92    3.82
  -5  -1  -9   46.36    2.34
   5  -1   9   53.94    3.63
   5   1  10   14.95    3.69
  -5   1 -10   12.97    1.93
  -5  -1 -10   14.98    2.48
  -5  -1 -10   13.83    0.83
   5  -1  10   10.87    1.62
  -5   1 -11  105.90    5.22
  -5  -1 -11   86.98    5.18
   5  -1  11  105.29    5.78
  -5   1 -12   12.33    2.04
  -5  -1 -12   10.45    1.92
   5  -1  12   10.85    1.73
  -5   1 -13  314.64   13.07
  -5  -1 -13  299.42   14.43
  -5   1 -14   42.63    3.29
  -5  -1 -14   41.79    4.16
  -5   1 -15   15.57    2.54
  -5  -1 -15   13.76    2.42
   5  -1  15    8.93    1.77
  -5   1 -16   47.42    3.88
  -5  -1 -16   43.58    4.39
   5  -1  16   35.87    3.38
  -5   1 -17    3.49    2.08
  -5  -1 -17    0.29    2.64
  -5   1 -18    0.57    1.98
  -5  -1 -18    1.17    2.74
  -5   1 -19   21.96    2.94
  -5  -1 -19   12.06    3.34
  -5   1 -20    8.34    3.41
  -5  -1 -20    6.19    3.34
  -5   1 -21    9.21    2.94
  -5  -1 -21   11.59    3.24
  -5  -1 -22   21.80    5.50
  -5  -1 -23    6.28    4.41
   5   2   0  459.82   18.22
  -5   2   0  423.49   17.95
  -5   2   0  421.84   17.79
  -5  -2   0  446.43   16.72
   5  -2   0  464.53   18.25
   5   2   1   16.49    1.98
  -5   2  -1   22.55    2.32
  -5   2  -1   21.76    2.34
  -5  -2  -1   18.15    2.03
   5  -2   1   20.87    2.22
   5   2   2  118.17    6.37
  -5   2  -2  118.91    5.98
  -5   2  -2  111.93    5.97
  -5  -2  -2  117.06    5.58
   5  -2   2  132.05    6.17
   5   2   3    9.97    1.80
  -5   2  -3   10.19    1.42
  -5   2  -3    6.92    1.78
  -5  -2  -3    8.71    1.47
   5  -2   3    8.03    1.66
   5   2   4    1.14    1.90
  -5   2  -4    1.59    1.21
  -5   2  -4   -0.64    1.39
  -5  -2  -4    2.16    1.27
   5  -2   4    1.21    1.02
   5   2   5  110.43    6.23
  -5   2  -5  109.21    5.88
  -5   2  -5   96.46    6.13
  -5  -2  -5  105.78    6.09
   5  -2   5  113.26    5.12
   5   2   6    2.87    2.10
  -5   2  -6    5.04    1.19
  -5   2  -6    1.74    1.74
  -5  -2  -6    5.08    2.44
   5  -2   6    1.59    1.12
  -5   2  -7  242.25    9.66
  -5   2  -7  222.14   11.15
  -5  -2  -7  260.96   11.06
   5  -2   7  254.46   11.12
  -5   2  -8   84.69    3.78
  -5   2  -8   70.68    4.35
  -5  -2  -8   74.45    4.67
  -5  -2  -8   62.19    4.19
   5  -2   8   81.51    4.63
  -5   2  -9   78.22    4.03
  -5   2  -9   71.70    4.92
  -5  -2  -9   77.76    4.76
  -5  -2  -9   68.46    3.68
   5  -2   9   70.41    5.01
  -5   2 -10    2.79    1.80
  -5  -2 -10    2.90    2.22
  -5  -2 -10    3.69    1.10
   5  -2  10    1.32    1.04
  -5   2 -11   11.37    1.72
  -5  -2 -11    7.84    2.42
  -5  -2 -11   11.09    1.39
   5  -2  11   10.79    1.53
  -5   2 -12   77.04    4.51
  -5  -2 -12   85.13    5.54
  -5  -2 -12   75.04    4.19
   5  -2  12   73.74    4.77
  -5   2 -13    0.91    1.09
  -5  -2 -13   -2.24    1.85
   5  -2  13   -0.10    1.27
  -5   2 -14   14.51    2.03
  -5  -2 -14    7.81    2.15
   5  -2  14    8.01    1.78
  -5   2 -15   18.42    2.23
  -5  -2 -15   11.18    3.14
  -5   2 -16    4.20    1.59
  -5  -2 -16    0.30    3.15
  -5   2 -17    4.05    1.60
  -5  -2 -17    6.73    4.16
  -5  -2 -18   54.49    6.17
  -5  -2 -19   16.56    4.69
  -5  -2 -20   -4.00    4.20
  -5  -2 -21   14.61    4.10
  -5  -2 -22    9.81    5.10
   5   3   0    2.83    2.07
  -5   3   0    1.31    1.21
  -5  -3   0    0.48    1.84
   5  -3   0    1.31    1.77
   5   3   1   39.63    3.59
  -5   3  -1   36.23    3.22
  -5   3  -1   33.38    3.25
  -5  -3  -1   35.05    3.06
   5  -3   1   42.95    3.72
   5   3   2   -1.61    1.89
  -5   3  -2    1.49    1.09
  -5   3  -2    0.11    1.37
  -5  -3  -2    4.08    1.79
   5  -3   2    3.95    1.75
   5   3   3    3.03    1.51
  -5   3  -3    0.69    0.99
  -5   3  -3    2.76    1.60
  -5  -3  -3    3.31    2.01
  -5  -3  -3    2.94    1.47
   5  -3   3    3.83    1.28
  -5   3  -4    6.27    1.86
  -5   3  -4    3.43    1.71
  -5  -3  -4    3.42    2.01
  -5  -3  -4    6.65    2.08
   5  -3   4    6.65    2.10
   5  -3   4    6.92    1.71
  -5   3  -5    7.00    1.75
  -5   3  -5    1.61    1.82
  -5  -3  -5   -1.11    2.21
  -5  -3  -5    1.61    2.21
   5  -3   5    0.18    1.01
   5  -3   5    3.30    2.40
  -5   3  -6   12.74    1.45
  -5   3  -6    9.40    2.25
  -5  -3  -6   12.02    2.61
  -5  -3  -6   13.53    2.24
   5  -3   6   10.58    2.03
   5  -3   6   12.40    2.40
  -5   3  -7    0.86    1.25
  -5   3  -7    1.69    2.22
  -5  -3  -7   -0.40    2.20
  -5  -3  -7   -0.51    1.43
   5  -3   7   -0.65    1.20
   5  -3   7   -1.40    1.60
  -5   3  -8   11.15    1.34
  -5   3  -8    7.07    1.98
  -5  -3  -8   11.72    2.68
  -5  -3  -8   10.12    2.15
   5  -3   8   10.68    1.69
   5  -3   8   11.01    2.00
  -5   3  -9   11.94    1.81
  -5  -3  -9   16.62    3.66
  -5  -3  -9   10.41    2.02
   5  -3   9    7.80    1.90
   5  -3   9    7.73    2.21
  -5   3 -10    1.42    1.04
  -5  -3 -10   -1.28    1.97
  -5  -3 -10    2.78    1.79
   5  -3  10    1.16    1.26
   5  -3  10   -2.01    1.81
  -5   3 -11    0.57    1.13
  -5  -3 -11   -2.07    2.66
  -5  -3 -11   -0.97    1.56
   5  -3  11    1.42    1.72
  -5   3 -12   12.06    1.43
  -5  -3 -12    8.58    2.47
  -5  -3 -12    8.09    1.83
   5  -3  12    9.14    3.35
  -5  -3 -13   14.33    3.95
  -5  -3 -13   20.25    2.53
   5  -3  13   26.33    3.58
  -5  -3 -14    3.07    4.16
   5  -3  14    4.72    2.36
  -5  -3 -15   10.65    3.19
   5  -3  15    9.57    2.47
  -5  -3 -16    4.70    3.00
   5  -3  16    6.71    2.17
  -5  -3 -17    9.75    3.72
  -5  -3 -18    5.56    3.23
  -5  -3 -19    1.01    3.25
  -5  -3 -20    7.13    5.29
  -5   4   0    1.23    1.13
  -5  -4   0   -3.70    1.85
  -5  -4   0   -1.18    1.87
   5  -4   0    5.71    2.57
  -5   4  -1    4.13    1.55
  -5  -4  -1    4.06    2.38
  -5  -4  -1  121.35   16.66
   5  -4   1    7.33    2.07
  -5   4  -2    0.31    1.34
  -5  -4  -2    6.72    3.71
  -5  -4  -2   -2.70    1.70
   5  -4   2    2.68    1.66
   5  -4   2    8.42    3.11
  -5   4  -3   23.03    2.40
  -5  -4  -3   24.40    3.44
  -5  -4  -3   29.99    3.53
   5  -4   3   19.80    2.55
   5  -4   3   30.14    4.10
  -5   4  -4    4.89    1.56
  -5  -4  -4    8.14    2.95
  -5  -4  -4   10.64    3.04
   5  -4   4   18.00    3.88
  -5   4  -5   11.57    2.71
  -5  -4  -5    8.04    2.75
  -5  -4  -5    8.05    3.57
   5  -4   5    4.76    2.98
  -5   4  -6    0.52    1.04
  -5  -4  -6   -0.71    1.93
  -5  -4  -6    1.12    4.09
   5  -4   6    5.75    3.47
  -5  -4  -7   55.50    4.37
  -5  -4  -7   55.48    4.50
   5  -4   7   52.36    4.77
  -5  -4  -8   35.29    4.04
  -5  -4  -8   46.93    5.07
   5  -4   8   36.86    5.97
  -5  -4  -9   18.87    6.93
  -5  -4  -9    1.40    2.71
   5  -4   9   -3.99    2.59
  -5  -4 -10    5.30    4.20
  -5  -4 -10    0.69    2.67
   5  -4  10    3.00    2.50
  -5  -4 -11    7.28    4.19
  -5  -4 -11    7.96    3.20
   5  -4  11   47.24   13.47
  -5  -4 -12   35.47    5.48
  -5  -4 -12   40.31    4.50
   5  -4  12   38.89    3.95
  -5  -4 -13   27.90    5.38
   5  -4  13   23.75    3.86
  -5  -4 -14   22.45    6.29
   5  -4  14   23.34    4.08
  -5  -4 -15   53.43    6.71
   5  -4  15   47.99    6.35
  -5  -4 -16    7.63    4.12
  -5  -5   0    2.73    2.73
  -5  -5   0    4.50    2.90
  -5  -5  -1    2.07    2.66
  -5  -5  -1   -3.31    3.81
  -5  -5  -2    8.14    3.08
  -5  -5  -2    9.76    4.13
   5  -5   2   12.88    4.42
  -5  -5  -3    6.11    3.80
  -5  -5  -3   10.79    4.54
   5  -5   3    0.29    2.74
  -5  -5  -4   25.36    4.23
  -5  -5  -4   13.03    3.33
   5  -5   4   22.07    4.89
  -5  -5  -5   19.58    4.64
  -5  -5  -5   23.54    5.46
   5  -5   5   14.25    3.51
  -5  -5  -6    2.02    3.74
  -5  -5  -6   20.57    5.24
   5  -5   6    8.30    5.08
  -5  -5  -7    2.42    3.33
  -5  -5  -7    3.01    3.01
   5  -5   7    8.80    4.69
  -5  -5  -8    8.95    5.03
  -5  -5  -8    4.49    3.59
   5  -5   8    4.41    3.24
  -5  -5  -9   -0.80    4.51
  -5  -5  -9   -6.73    2.47
   5  -5   9   -3.05    3.05
  -5  -5 -10    0.30    4.40
  -5  -5 -10    1.37    2.64
   5  -5  10   18.28    6.03
  -5  -5 -11    3.09    5.08
   5  -5  11    1.79    3.77
   6   0   0    5.76    1.67
  -6   0   0    5.01    1.58
   6   0   1 2022.98   71.59
  -6   0  -1 1998.43   70.44
   6   0   2  138.09    6.68
  -6   0  -2  140.99    5.98
   6   0   3 1684.22   62.52
  -6   0  -3 1705.83   56.67
   6   0   4    4.44    1.70
  -6   0  -4    4.45    1.67
   6   0   5   22.97    3.32
  -6   0  -5   24.89    2.98
   6   0   6   17.55    2.39
  -6   0  -6   17.50    2.14
   6   0   7   57.46    4.13
  -6   0  -7   55.69    3.38
   6   0   8  162.27    8.69
  -6   0  -8  162.26    7.83
  -6   0  -8  170.76    7.83
   6   0   9  267.64   11.54
  -6   0  -9  261.30   10.55
  -6   0  -9  266.03   11.38
  -6   0 -10  382.50   15.82
  -6   0 -10  339.78   12.49
   6   0  11  129.62    8.30
  -6   0 -11  141.75    7.05
  -6   0 -12 1164.99   44.99
  -6   0 -13   41.04    3.81
  -6   0 -14  168.20    9.05
  -6   0 -15   40.33    3.55
  -6   0 -16   24.82    3.74
  -6   0 -17   20.07    3.36
  -6   0 -18   12.70    2.98
  -6   0 -19    0.87    2.89
  -6   0 -20   16.37    3.86
  -6   0 -21    5.78    3.28
  -6   0 -22    2.89    3.56
   6   1   0   24.99    3.36
  -6   1   0   18.22    2.06
  -6  -1   0   18.49    2.07
   6  -1   0   20.97    2.51
   6   1   1   50.06    4.13
  -6   1  -1   55.96    4.38
  -6  -1  -1   45.28    2.83
   6  -1   1   41.46    2.89
   6   1   2  135.38    6.80
  -6   1  -2  130.52    5.32
  -6   1  -2  130.11    6.84
  -6  -1  -2  126.86    6.08
   6  -1   2  120.80    6.37
   6   1   3   15.69    1.99
  -6   1  -3   14.22    1.93
  -6   1  -3   14.59    1.62
  -6  -1  -3   12.03    1.61
   6  -1   3   14.18    1.87
   6   1   4    2.00    1.81
  -6   1  -4    0.91    1.19
  -6   1  -4    6.04    2.22
  -6  -1  -4    1.99    1.23
   6  -1   4    1.12    1.41
   6   1   5    4.87    2.20
  -6   1  -5    1.37    1.37
  -6   1  -5   -0.62    1.13
  -6  -1  -5    2.95    2.00
   6  -1   5    0.57    1.04
   6   1   6   10.16    2.11
  -6   1  -6   10.56    1.73
  -6   1  -6    8.83    1.50
  -6  -1  -6   11.41    2.19
   6  -1   6   14.37    2.37
   6   1   7    6.35    1.83
  -6   1  -7    8.38    2.00
  -6   1  -7    6.24    1.21
  -6  -1  -7    6.08    1.90
   6  -1   7    7.30    2.09
   6   1   8   10.50    2.80
  -6   1  -8   11.21    1.82
  -6   1  -8    8.59    1.43
  -6  -1  -8   10.17    2.19
   6  -1   8    9.88    1.90
  -6   1  -9   38.00    3.03
  -6   1  -9   40.79    2.61
  -6  -1  -9   41.22    4.47
   6  -1   9   38.57    3.43
  -6   1 -10   41.05    4.13
  -6   1 -10   30.23    2.56
  -6  -1 -10   38.00    3.52
  -6  -1 -10   31.52    1.82
   6  -1  10   36.85    3.05
  -6   1 -11  688.37   27.49
  -6  -1 -11  643.58   26.58
   6  -1  11  654.96   26.93
  -6   1 -12    6.74    2.12
  -6  -1 -12    2.95    1.71
   6  -1  12    5.60    1.90
  -6   1 -13  256.99   12.30
  -6  -1 -13  237.90   11.93
   6  -1  13  229.48   11.82
  -6   1 -14   -0.19    1.86
  -6  -1 -14    2.68    3.16
   6  -1  14   -0.86    1.52
  -6   1 -15    4.01    2.05
  -6  -1 -15    2.21    2.69
  -6   1 -16   12.45    2.62
  -6  -1 -16   14.38    3.57
  -6   1 -17    7.79    2.72
  -6  -1 -17    5.81    2.52
  -6   1 -18    4.80    2.45
  -6  -1 -18    0.10    2.04
  -6   1 -19   16.97    3.12
  -6  -1 -19   14.31    3.31
  -6   1 -20    2.74    2.74
  -6  -1 -20   -1.37    2.54
  -6   1 -21    2.84    2.84
  -6  -1 -21    3.81    3.12
  -6  -1 -22    0.98    4.30
   6   2   0    6.93    3.09
  -6   2   0    5.38    1.54
  -6   2   0    6.94    1.61
  -6  -2   0    7.52    1.62
   6  -2   0   13.15    2.87
   6   2   1   99.67    5.01
  -6   2  -1   97.59    5.57
  -6   2  -1   95.50    5.77
  -6  -2  -1   93.81    5.59
   6  -2   1   96.76    6.05
   6   2   2    4.44    1.98
  -6   2  -2    5.76    1.32
  -6   2  -2    4.61    1.54
  -6  -2  -2    4.84    1.84
   6  -2   2    2.58    1.66
   6   2   3   82.79    6.74
  -6   2  -3   47.80    3.01
  -6   2  -3   42.76    3.17
  -6  -2  -3   52.20    3.70
   6  -2   3   52.59    6.12
   6   2   4    3.61    2.28
  -6   2  -4    2.41    1.21
  -6   2  -4    3.09    1.71
  -6  -2  -4    0.88    1.75
   6  -2   4   -0.28    1.30
  -6   2  -5    0.74    1.01
  -6   2  -5   -0.44    1.09
  -6  -2  -5    0.39    1.75
   6  -2   5   -0.65    3.35
  -6   2  -6   15.63    2.56
  -6   2  -6   10.04    1.77
  -6  -2  -6   18.87    3.21
   6  -2   6   16.81    2.43
  -6   2  -7    9.09    1.64
  -6   2  -7    6.41    1.66
  -6  -2  -7    8.24    2.81
   6  -2   7    6.74    1.87
  -6   2  -8    1.45    1.45
  -6   2  -8    2.51    1.74
  -6  -2  -8    3.77    1.64
  -6  -2  -8    0.40    1.10
   6  -2   8   -0.28    1.50
  -6   2  -9  115.93   12.15
  -6   2  -9   73.84    5.14
  -6  -2  -9   92.08    6.08
  -6  -2  -9   82.17    4.18
   6  -2   9   92.81    6.06
  -6   2 -10    3.89    1.36
  -6  -2 -10    7.21    2.79
  -6  -2 -10    2.21    1.11
   6  -2  10    2.64    1.79
  -6   2 -11    0.36    1.18
  -6  -2 -11    2.78    3.17
  -6  -2 -11    2.87    1.29
   6  -2  11   -0.09    2.27
  -6   2 -12    9.91    1.82
  -6  -2 -12   11.34    2.40
  -6  -2 -12    9.97    1.30
   6  -2  12   10.09    2.48
  -6   2 -13   10.78    1.92
  -6  -2 -13   17.81    3.56
   6  -2  13    6.71    1.92
  -6   2 -14    3.31    1.84
  -6  -2 -14   -0.77    2.22
  -6   2 -15   18.35    4.92
  -6  -2 -15    3.78    2.52
  -6   2 -16   42.17    3.69
  -6  -2 -16   36.62    5.36
  -6  -2 -17    5.97    4.11
  -6  -2 -18   86.95    8.17
  -6  -2 -19   20.61    4.74
  -6  -2 -20    4.45    4.55
  -6  -2 -21   -0.99    4.26
   6   3   0   26.63    3.47
  -6   3   0   25.18    2.48
  -6  -3   0   20.73    2.70
   6  -3   0   23.36    3.07
  -6   3  -1    0.10    0.88
  -6  -3  -1    0.20    1.27
   6  -3   1    1.01    1.66
  -6   3  -2    1.26    1.17
  -6  -3  -2    3.26    1.58
   6  -3   2   13.67    3.58
  -6   3  -3    6.93    5.11
  -6  -3  -3    1.49    2.19
   6  -3   3    0.18    1.55
  -6   3  -4    0.19    1.24
  -6  -3  -4   -0.10    2.50
   6  -3   4    6.56    1.91
  -6   3  -5   14.89    1.81
  -6  -3  -5   11.10    2.70
  -6  -3  -5   19.39    2.87
   6  -3   5   12.22    2.01
  -6   3  -6    5.65    1.32
  -6  -3  -6    3.29    2.30
  -6  -3  -6    4.92    2.11
   6  -3   6    1.65    1.28
  -6   3  -7   57.24    3.34
  -6  -3  -7   55.17    4.88
  -6  -3  -7   46.28    4.07
   6  -3   7   52.48    3.91
  -6   3  -8  105.42    6.30
  -6  -3  -8  115.85    7.64
  -6  -3  -8   91.64    6.14
   6  -3   8  105.39    5.35
  -6   3  -9    0.84    1.02
  -6  -3  -9    1.18    1.87
  -6  -3  -9    7.02    2.34
   6  -3   9    0.57    1.42
  -6   3 -10    7.82    1.68
  -6  -3 -10    9.13    3.34
  -6  -3 -10    9.03    2.31
  -6   3 -11    6.06    1.31
  -6  -3 -11    4.31    3.23
  -6  -3 -11    5.02    1.77
  -6  -3 -12   16.14    4.01
  -6  -3 -12   14.23    2.52
  -6  -3 -13   14.97    4.50
  -6  -3 -14    3.53    3.83
  -6  -3 -15    4.82    3.35
  -6  -3 -16   43.20    5.84
  -6  -3 -17   16.59    4.87
  -6  -3 -18   32.34    5.79
  -6  -3 -19    2.51    3.81
  -6   4   0   20.22    2.56
  -6  -4   0   27.63    3.69
  -6  -4   0   22.89    3.20
   6  -4   0   21.76    3.31
  -6   4  -1    1.53    1.53
  -6  -4  -1    1.18    2.46
  -6  -4  -1    3.03    2.93
   6  -4   1    0.09    1.96
  -6   4  -2   -0.20    1.33
  -6  -4  -2    6.09    2.79
  -6  -4  -2   -0.59    1.78
  -6   4  -3    3.08    1.54
  -6  -4  -3    3.02    2.32
  -6  -4  -3    3.88    2.59
  -6   4  -4    1.75    1.44
  -6  -4  -4    0.30    2.63
  -6  -4  -4   -0.40    1.51
  -6   4  -5    2.07    1.65
  -6  -4  -5    4.47    3.55
  -6  -4  -5    2.63    1.82
  -6  -4  -6    3.35    2.23
  -6  -4  -6    9.57    2.44
  -6  -4  -7    1.31    2.53
  -6  -4  -7    4.90    2.35
  -6  -4  -8   -2.12    2.32
  -6  -4  -8   -3.15    2.75
  -6  -4  -9   13.83    5.82
  -6  -4  -9    7.07    2.83
  -6  -4 -10    6.89    3.99
  -6  -4 -10    8.37    3.29
  -6  -4 -11    6.66    3.18
  -6  -4 -11   13.33    3.73
  -6  -4 -12    0.89    4.07
  -6  -4 -13   12.39    3.57
  -6  -4 -14   17.16    4.96
  -6  -4 -15    2.78    6.66
  -6  -5   0   12.52    3.40
  -6  -5   0   11.23    3.58
  -6  -5  -1   14.61    3.83
  -6  -5  -1   16.37    3.69
  -6  -5  -2    3.37    3.47
  -6  -5  -2    8.52    4.91
  -6  -5  -3   15.79    4.40
  -6  -5  -3   15.39    4.03
  -6  -5  -4   16.29    4.42
  -6  -5  -4   12.21    5.05
  -6  -5  -5    6.56    3.84
  -6  -5  -5    2.73    3.13
  -6  -5  -6    4.35    3.94
  -6  -5  -6    0.40    3.94
  -6  -5  -7    6.87    3.74
  -6  -5  -7    2.82    4.74
  -6  -5  -8   14.31    5.74
  -6  -5  -8   19.96    5.92
  -6  -5  -9    7.93    3.82
  -6  -5  -9   35.84    5.58
   7   0   0    1.77    1.86
  -7   0   0    2.60    1.76
   7   0   1    3.26    1.68
  -7   0  -1   -0.37    1.67
   7   0   2    4.01    2.15
  -7   0  -2    0.09    1.29
   7   0   3   -2.34    2.72
  -7   0  -3   -0.83    1.57
   7   0   4    3.48    2.35
  -7   0  -4   -2.50    1.94
   7   0   5    4.26    2.37
  -7   0  -5    1.67    2.22
   7   0   6    1.14    1.52
  -7   0  -6    3.71    2.32
   7   0   7   -0.38    2.01
  -7   0  -7   -1.02    1.77
  -7   0  -8    0.56    1.21
  -7   0  -8   -1.10    0.80
  -7   0  -9    1.78    2.24
  -7   0  -9    0.42    0.95
  -7   0 -10   -1.78    2.16
  -7   0 -10    0.22    0.76
  -7   0 -11    2.73    2.45
  -7   0 -12    1.13    2.36
  -7   0 -13    1.42    2.84
  -7   0 -14    1.80    2.37
  -7   0 -15    1.05    2.67
  -7   0 -16   -0.76    2.77
  -7   0 -17    1.72    2.87
  -7   0 -18    6.42    3.35
  -7   0 -19   14.00    4.32
  -7   0 -20    1.34    3.36
  -7   0 -21   -0.48    3.65
   7   1   0  153.00    8.15
  -7   1   0  149.31    7.52
  -7  -1   0  153.62    7.17
   7  -1   0  160.50    7.69
   7   1   1  106.68    6.57
  -7   1  -1  102.23    4.86
  -7  -1  -1   99.11    4.91
   7  -1   1  106.78    6.81
   7   1   2  133.01    7.73
  -7   1  -2  129.25    5.96
  -7  -1  -2  125.56    6.25
   7  -1   2  128.55    7.76
   7   1   3    3.49    2.45
  -7   1  -3    1.65    1.47
  -7   1  -3   -0.30    1.41
  -7  -1  -3    1.61    1.89
   7  -1   3    0.93    1.21
   7   1   4    4.74    2.56
  -7   1  -4    0.55    1.46
  -7   1  -4   -1.00    1.20
  -7  -1  -4   -1.14    1.89
   7  -1   4    2.62    1.68
  -7   1  -5    6.47    2.10
  -7   1  -5    3.24    1.42
  -7  -1  -5    5.21    1.99
   7  -1   5    3.57    1.79
  -7   1  -6    0.73    1.55
  -7   1  -6    3.65    1.67
  -7  -1  -6   -2.56    1.80
   7  -1   6    1.04    1.79
  -7   1  -7   -0.64    1.55
  -7   1  -7   -0.32    1.30
  -7  -1  -7    2.09    2.09
   7  -1   7    7.11    3.32
  -7   1  -8   26.31    4.46
  -7   1  -8   24.49    2.14
  -7  -1  -8   25.87    2.56
   7  -1   8   21.66    3.04
  -7   1  -9   19.88    3.10
  -7   1  -9   16.17    1.79
  -7  -1  -9   28.81    4.84
   7  -1   9   15.03    2.10
  -7   1 -10   56.67    3.68
  -7   1 -10   40.82    3.35
  -7  -1 -10   52.69    3.99
   7  -1  10   43.64    3.44
  -7   1 -11   80.14    4.71
  -7   1 -11   67.03    3.68
  -7  -1 -11   81.37    4.86
  -7  -1 -11   70.71    3.07
  -7   1 -12   18.86    2.58
  -7  -1 -12   13.96    3.04
  -7   1 -13  158.75    8.77
  -7  -1 -13  159.96    9.38
  -7   1 -14    0.56    1.85
  -7  -1 -14    3.24    2.29
  -7   1 -15    2.05    2.14
  -7  -1 -15   -2.39    2.78
  -7   1 -16   34.43    3.75
  -7  -1 -16   35.81    4.62
  -7   1 -17   -3.93    2.43
  -7  -1 -17    7.51    2.99
  -7   1 -18   -0.66    2.63
  -7  -1 -18   -0.87    2.51
  -7   1 -19   11.28    4.99
  -7  -1 -19    8.81    4.26
  -7   1 -20    4.34    5.28
  -7  -1 -20   -0.39    3.59
  -7  -1 -21    5.15    3.60
   7   2   0    8.33    4.77
  -7   2   0   10.09    2.19
  -7   2   0    7.82    2.14
  -7  -2   0   11.02    2.37
   7  -2   0   10.18    2.13
  -7   2  -1   15.22    1.89
  -7   2  -1   14.19    2.04
  -7  -2  -1   14.16    1.92
   7  -2   1   17.01    2.50
  -7   2  -2   19.70    2.16
  -7   2  -2   17.74    2.16
  -7  -2  -2   19.65    2.22
   7  -2   2   21.62    2.87
  -7   2  -3   11.55    1.77
  -7   2  -3    9.00    1.76
  -7  -2  -3    6.97    2.32
   7  -2   3   10.82    2.31
  -7   2  -4    2.22    2.03
  -7   2  -4   -0.85    1.90
  -7  -2  -4   -0.58    1.94
   7  -2   4   -1.76    1.76
  -7   2  -5    2.21    1.10
  -7   2  -5    2.06    1.84
  -7  -2  -5    0.58    1.36
   7  -2   5    1.95    1.76
  -7   2  -6   13.53    1.92
  -7   2  -6   15.93    2.55
  -7  -2  -6   15.80    2.62
   7  -2   6   13.32    3.82
  -7   2  -7  134.26    6.83
  -7   2  -7  122.80    7.36
  -7  -2  -7  135.32    7.76
   7  -2   7  133.14    7.74
  -7   2  -8    6.44    1.91
  -7   2  -8    3.36    2.69
  -7  -2  -8    3.08    2.41
   7  -2   8    7.21    2.06
  -7   2  -9   97.36    5.07
  -7   2  -9   75.63    6.11
  -7  -2  -9  103.22    6.36
  -7  -2  -9   83.99    4.34
   7  -2   9   88.12    6.24
  -7   2 -10   50.15    3.66
  -7   2 -10   42.36    4.16
  -7  -2 -10   48.45    4.41
  -7  -2 -10   45.51    3.34
   7  -2  10   43.52    3.79
  -7   2 -11   31.99    2.84
  -7  -2 -11   24.67    3.73
  -7  -2 -11   27.39    2.31
   7  -2  11   43.37    4.83
  -7   2 -12    4.10    1.64
  -7  -2 -12    5.06    3.06
   7  -2  12    1.71    1.90
  -7   2 -13   -0.09    2.02
  -7  -2 -13    2.68    3.16
  -7   2 -14    5.44    2.68
  -7  -2 -14    7.76    4.31
  -7   2 -15   14.59    2.70
  -7  -2 -15   15.68    3.37
  -7   2 -16   20.35    3.01
  -7  -2 -16   11.39    3.96
  -7  -2 -17   32.87    6.02
  -7  -2 -18   29.80    6.04
  -7  -2 -19    3.72    4.30
  -7  -2 -20    0.29    4.91
  -7   3   0   -1.46    1.46
  -7  -3   0    0.86    2.40
   7  -3   0   -2.22    2.13
  -7   3  -1   13.19    1.93
  -7  -3  -1   14.21    3.02
   7  -3   1   13.27    3.32
  -7   3  -2    2.87    1.53
   7  -3   2    2.29    1.93
  -7   3  -3    6.07    1.71
  -7  -3  -3    2.28    1.88
   7  -3   3    6.58    2.29
  -7   3  -4    4.33    1.60
  -7  -3  -4    0.40    2.39
   7  -3   4    1.00    1.82
  -7   3  -5    0.28    1.31
  -7  -3  -5    8.17    3.59
   7  -3   5    3.64    2.82
  -7   3  -6    6.43    1.68
  -7  -3  -6    5.07    2.69
  -7  -3  -6    2.97    2.08
   7  -3   6    3.74    2.19
  -7   3  -7    3.16    1.76
  -7  -3  -7    3.77    3.17
  -7  -3  -7    2.21    2.31
   7  -3   7    3.30    2.39
  -7   3  -8   11.22    1.95
  -7  -3  -8   10.36    3.16
  -7  -3  -8   12.28    3.15
  -7   3  -9    6.03    1.58
  -7  -3  -9    7.36    2.95
  -7  -3  -9    6.42    2.34
  -7   3 -10   26.24    2.47
  -7  -3 -10   30.30    8.80
  -7  -3 -10   23.79    3.04
  -7   3 -11    0.37    1.68
  -7  -3 -11    2.73    3.41
  -7  -3 -12   -4.28    2.63
  -7  -3 -13    3.98    4.96
  -7  -3 -14   17.32    3.60
  -7  -3 -15    1.85    3.41
  -7  -3 -16    0.69    4.99
  -7  -3 -17    7.18    5.80
  -7   4   0   46.05    3.85
  -7  -4   0   59.12    5.71
  -7   4  -1    2.61    2.21
  -7  -4  -1    1.67    1.86
  -7  -4  -1    7.83    3.48
  -7   4  -2    0.90    1.81
  -7  -4  -2    0.10    3.28
  -7  -4  -2    2.93    2.34
  -7   4  -3    1.41    1.61
  -7  -4  -3    1.00    3.41
  -7  -4  -3    0.39    2.86
  -7   4  -4    0.00    1.61
  -7  -4  -4    3.33    3.03
  -7  -4  -4    3.88    2.89
  -7   4  -5    2.12    1.92
  -7  -4  -5    3.65    2.63
  -7  -4  -5    3.82    2.41
  -7  -4  -6    5.87    3.95
  -7  -4  -6    2.43    3.85
  -7  -4  -7    1.41    3.23
  -7  -4  -7   -0.20    2.85
  -7  -4  -8    1.41    3.42
  -7  -4  -8   -2.55    3.06
  -7  -4  -9   12.42    3.61
  -7  -4  -9    6.60    2.74
  -7  -4 -10    9.17    5.28
  -7  -4 -11    7.84    5.95
  -7  -4 -12   -1.98    4.85
  -7  -4 -13    6.71    5.92
  -7  -5   0   13.84    4.26
  -7  -5   0   13.52    5.04
  -7  -5  -1    7.24    3.82
  -7  -5  -1   23.72    7.64
  -7  -5  -2   15.81    3.96
  -7  -5  -2    9.08    3.49
  -7  -5  -3    4.09    3.89
  -7  -5  -3   13.14    5.42
  -7  -5  -4    7.03    4.52
  -7  -5  -4    6.35    4.73
  -7  -5  -5   -0.10    4.04
  -7  -5  -5    0.30    4.44
  -7  -5  -6    3.13    4.15
  -7  -5  -6    5.46    3.14
  -8   0   0   69.58    4.38
  -8   0  -1  483.17   19.11
  -8   0  -2   14.98    3.70
  -8   0  -3  118.08    6.97
  -8   0  -4    1.11    2.03
  -8   0  -5   10.45    2.40
  -8   0  -6    1.94    2.96
  -8   0  -7    4.27    2.50
  -8   0  -8    3.53    2.32
  -8   0  -8    1.55    1.26
  -8   0  -9   45.94    4.02
  -8   0  -9   43.99    3.15
  -8   0 -10  359.98   16.37
  -8   0 -10  364.13   16.54
  -8   0 -11    9.94    2.91
  -8   0 -12 1623.54   61.43
  -8   0 -13   13.02    3.40
  -8   0 -14    3.88    2.46
  -8   0 -15   34.83    4.00
  -8   0 -16   16.37    3.71
  -8   0 -17    2.86    3.34
  -8   0 -18    8.21    5.54
  -8   0 -19   -4.59    3.54
  -8   0 -20    3.64    2.97
  -8   1   0  266.59   10.94
  -8  -1   0  264.10   10.87
  -8   1  -1   37.96    3.07
  -8  -1  -1   45.13    7.23
   8  -1   1   30.58    4.37
  -8   1  -2  197.75    8.41
  -8  -1  -2  202.57    9.46
   8  -1   2  174.88   10.94
  -8   1  -3    3.77    2.02
  -8   1  -3    9.57    2.14
  -8  -1  -3    1.70    2.07
  -8   1  -4   10.62    1.92
  -8   1  -4    9.42    1.61
  -8  -1  -4    6.70    2.36
  -8   1  -5    0.46    1.64
  -8   1  -5    2.29    1.89
  -8  -1  -5    2.55    2.17
  -8   1  -6    9.93    2.10
  -8   1  -6    5.99    1.73
  -8  -1  -6   11.82    2.55
  -8   1  -7    0.18    1.91
  -8   1  -7    2.31    1.58
  -8  -1  -7    0.09    1.61
  -8   1  -8    0.27    1.82
  -8   1  -8    0.33    1.74
  -8  -1  -8    1.04    2.55
  -8   1  -9    0.64    1.82
  -8   1  -9    3.22    1.44
  -8  -1  -9    2.08    2.46
  -8   1 -10    0.27    2.10
  -8  -1 -10   -0.38    2.55
  -8   1 -11  152.87    8.32
  -8  -1 -11  161.02   10.08
  -8   1 -12   36.73    3.78
  -8  -1 -12   25.31    3.51
  -8   1 -13   12.81    2.77
  -8  -1 -13   11.49    3.32
  -8   1 -14   52.23    4.92
  -8  -1 -14   49.98    4.58
  -8   1 -15    2.13    2.88
  -8  -1 -15    2.67    3.34
  -8   1 -16   12.65    4.65
  -8  -1 -16    2.49    3.54
  -8   1 -17   -0.28    2.89
  -8  -1 -17    2.21    2.59
  -8   1 -18    1.50    3.09
  -8  -1 -18    0.58    3.56
  -8   1 -19    3.28    3.66
  -8  -1 -19    0.77    4.06
  -8   2   0   73.58    5.14
  -8  -2   0   82.60    5.14
  -8   2  -1   95.51    5.78
  -8  -2  -1   93.26    5.75
  -8   2  -2   15.35    2.96
  -8  -2  -2   17.47    3.17
  -8   2  -3   17.38    2.51
  -8   2  -3   19.46    3.40
  -8  -2  -3   17.84    2.89
  -8   2  -4    1.76    1.11
  -8   2  -4   -2.71    1.98
  -8  -2  -4    1.64    2.32
  -8   2  -5    3.03    1.75
  -8   2  -5    2.13    2.67
  -8  -2  -5   -0.48    2.22
  -8   2  -6   33.60    3.22
  -8   2  -6   23.29    3.63
  -8  -2  -6   28.22    3.48
  -8   2  -7   -0.36    1.55
  -8   2  -7    1.45    2.46
  -8  -2  -7    2.60    2.70
  -8   2  -8    3.10    1.73
  -8   2  -8    8.74    2.69
  -8  -2  -8    3.94    2.88
  -8   2  -9    1.00    1.64
  -8   2  -9    2.35    2.57
  -8  -2  -9    2.59    2.87
  -8  -2  -9    1.29    1.58
  -8   2 -10   22.13    2.83
  -8  -2 -10   16.53    3.63
  -8  -2 -10   10.86    1.71
  -8   2 -11   13.97    2.65
  -8  -2 -11   12.40    4.01
  -8   2 -12   28.95    3.40
  -8  -2 -12   27.34    4.86
  -8   2 -13    8.38    2.40
  -8  -2 -13    7.82    4.19
  -8   2 -14    1.85    1.95
  -8  -2 -14    2.29    2.39
  -8   2 -15   26.98    3.56
  -8  -2 -15   19.24    4.40
  -8  -2 -16    1.82    3.74
  -8  -2 -17    5.21    4.82
  -8  -2 -18    4.84    3.19
  -8   3   0  135.07    7.56
  -8  -3   0  154.18    8.49
  -8   3  -1  111.87    6.26
  -8  -3  -1  118.17    7.31
  -8   3  -2    7.94    1.99
  -8  -3  -2    5.98    2.06
  -8   3  -3    7.99    1.79
  -8  -3  -3    7.11    2.67
  -8   3  -4    4.49    1.87
  -8  -3  -4   -0.20    1.88
  -8   3  -5   25.23    2.62
  -8  -3  -5   22.74    3.68
  -8   3  -6   43.82    3.66
  -8  -3  -6   50.87    5.06
  -8   3  -7   69.39    6.38
  -8  -3  -7   50.02    4.75
  -8  -3  -7   52.70    4.98
  -8   3  -8   20.62    2.90
  -8  -3  -8   23.62    4.33
  -8  -3  -8   19.56    2.93
  -8   3  -9    9.69    2.34
  -8  -3  -9    8.42    4.21
  -8  -3  -9   15.76    3.15
  -8   3 -10   -0.56    1.59
  -8  -3 -10    4.58    4.00
  -8  -3 -11    5.44    4.37
  -8  -3 -12    4.46    3.97
  -8  -3 -13    6.67    5.51
  -8  -3 -14   16.06    5.13
  -8  -3 -15   23.07    6.11
  -8   4   0    9.19    2.67
  -8  -4   0    8.39    3.47
  -8   4  -1    6.81    2.17
  -8  -4  -1    3.72    3.72
  -8   4  -2   -1.58    1.77
  -8  -4  -2    5.45    3.37
  -8  -4  -2    6.58    3.87
  -8   4  -3    0.39    1.28
  -8  -4  -3    4.60    2.40
  -8  -4  -3    0.88    2.15
  -8   4  -4    2.76    2.07
  -8  -4  -4   -1.41    3.32
  -8  -4  -4    5.34    3.46
  -8  -4  -5    2.02    3.64
  -8  -4  -5    1.90    3.30
  -8  -4  -6    5.46    3.94
  -8  -4  -6   11.09    3.83
  -8  -4  -7    6.05    5.05
  -8  -4  -7    0.91    3.96
  -8  -4  -8   -6.23    4.02
  -8  -4  -8    1.12    2.24
  -8  -4  -9   22.31    7.11
  -8  -4 -10    9.46    5.87
  -8  -4 -11    0.40    4.46
  -8  -5   0    9.95    4.74
  -8  -5   0    5.69    3.44
  -9   0   0    5.86    2.88
  -9   0  -1    0.19    1.86
  -9   0  -2    2.78    3.33
  -9   0  -3   -0.74    1.94
  -9   0  -4   -1.94    1.39
  -9   0  -5    0.28    1.94
  -9   0  -6    0.92    1.48
  -9   0  -7    0.74    2.78
  -9   0  -8   -2.32    2.32
  -9   0  -9    0.93    2.23
  -9   0 -10   -2.98    2.33
  -9   0 -11    0.65    2.52
  -9   0 -12    0.47    2.53
  -9   0 -13    1.51    3.86
  -9   0 -14    3.40    3.40
  -9   0 -15    1.23    3.41
  -9   0 -16   -1.42    3.42
  -9   0 -17   -2.19    3.42
  -9   0 -18   -1.91    3.62
  -9   1   0   25.02    3.08
  -9  -1   0   14.71    2.53
  -9   1  -1   14.49    3.07
  -9  -1  -1   13.88    2.25
  -9   1  -2   92.71    4.94
  -9  -1  -2  113.42    7.35
  -9   1  -3    3.59    2.48
  -9   1  -3    1.01    2.11
  -9  -1  -3    5.08    2.63
  -9   1  -4   12.56    2.75
  -9   1  -4   10.22    2.39
  -9  -1  -4   15.62    3.67
  -9   1  -5   -1.92    1.92
  -9   1  -5    0.20    1.56
  -9  -1  -5    2.92    2.54
  -9   1  -6   21.34    3.10
  -9   1  -6   12.14    2.39
  -9  -1  -6   13.95    3.11
  -9   1  -7    4.92    2.10
  -9   1  -7    7.21    2.34
  -9  -1  -7    3.68    3.11
  -9   1  -8   13.75    2.64
  -9  -1  -8   12.64    3.30
  -9   1  -9   38.11    4.02
  -9  -1  -9   40.57    5.01
  -9   1 -10   18.17    3.02
  -9  -1 -10   14.07    3.68
  -9   1 -11  159.06    9.15
  -9  -1 -11  166.31    9.61
  -9   1 -12    3.12    1.84
  -9  -1 -12   10.79    3.98
  -9   1 -13    2.58    3.04
  -9  -1 -13    5.69    3.13
  -9   1 -14   14.86    3.42
  -9  -1 -14   14.54    4.75
  -9   1 -15    4.26    3.06
  -9  -1 -15    1.52    3.91
  -9   1 -16   -3.90    3.16
  -9  -1 -16    2.48    4.01
  -9   1 -17    1.30    3.63
  -9  -1 -17   -1.15    3.74
  -9   1 -18    1.12    3.64
  -9  -1 -18   -5.48    4.33
  -9   2   0   11.14    2.74
  -9  -2   0    3.98    2.65
  -9   2  -1   29.67    2.64
  -9  -2  -1   38.23    4.10
  -9   2  -2   18.58    2.62
  -9  -2  -2   20.40    3.07
  -9   2  -3   -1.76    1.76
  -9  -2  -3    5.77    3.27
  -9   2  -4   27.73    3.06
  -9  -2  -4   25.25    4.15
  -9   2  -5    3.04    1.66
  -9  -2  -5    4.92    2.22
  -9   2  -6   22.20    2.94
  -9  -2  -6   24.09    4.05
  -9   2  -7    9.06    2.29
  -9  -2  -7    9.71    6.73
  -9   2  -8    4.39    2.38
  -9  -2  -8    7.38    3.55
  -9   2  -9   -2.65    1.83
  -9  -2  -9    1.63    3.63
  -9   2 -10    1.28    2.20
  -9  -2 -10    1.34    2.38
  -9   2 -11   -1.93    2.20
  -9  -2 -11   -0.76    3.52
  -9   2 -12    7.74    2.49
  -9  -2 -12    4.75    4.47
  -9   2 -13    2.13    2.31
  -9  -2 -13    4.85    3.04
  -9   2 -14   12.48    3.08
  -9  -2 -14   23.80    6.57
  -9  -2 -15   57.34    7.07
  -9  -2 -16    2.01    3.35
  -9   3   0   12.28    2.57
  -9  -3   0    9.39    3.16
  -9   3  -1   12.01    2.37
  -9  -3  -1   14.72    3.68
  -9   3  -2    0.66    1.22
  -9  -3  -2    4.10    6.06
  -9   3  -3   -2.25    1.87
  -9  -3  -3   -0.49    3.44
  -9   3  -4   -1.12    1.77
  -9  -3  -4    6.72    3.75
  -9   3  -5    1.68    1.96
  -9  -3  -5    3.96    2.77
  -9   3  -6    5.95    2.14
  -9  -3  -6    4.35    3.76
  -9   3  -7    6.71    3.08
  -9  -3  -7    4.83    2.86
  -9  -3  -7    1.97    1.87
  -9   3  -8   15.60    2.72
  -9  -3  -8   12.18    3.83
  -9  -3  -8   14.31    3.80
  -9   3  -9    4.98    2.63
  -9  -3  -9    0.68    3.71
  -9  -3 -10    4.96    4.96
  -9  -3 -11    0.19    4.07
  -9  -3 -12    6.76    3.77
  -9  -3 -13    7.33    4.92
  -9   4   0   12.18    2.93
  -9  -4   0   18.60    4.24
  -9   4  -1    7.88    4.09
  -9  -4  -1   11.23    4.20
  -9   4  -2    2.72    2.43
  -9  -4  -2    3.46    3.86
  -9   4  -3    4.76    1.75
  -9  -4  -3    1.60    3.89
  -9  -4  -3    6.61    3.01
  -9  -4  -4   19.69    6.03
  -9  -4  -4   10.12    4.52
  -9  -4  -5    2.32    5.24
  -9  -4  -5    1.69    3.28
  -9  -4  -6   20.08    6.56
  -9  -4  -6   -0.80    3.51
  -9  -4  -7   -0.50    5.24
  -9  -4  -8   13.05    5.52
 -10   0   0    4.94    2.42
 -10   0  -1    2.97    2.51
 -10   0  -2    5.00    2.41
 -10   0  -3    5.64    2.59
 -10   0  -4    5.17    3.14
 -10   0  -5    3.51    1.85
 -10   0  -6    7.30    2.96
 -10   0  -7    1.39    2.96
 -10   0  -8    4.91    2.78
 -10   0  -9    3.99    2.88
 -10   0 -10   51.93    4.95
 -10   0 -11   -1.68    3.36
 -10   0 -12    4.96    3.46
 -10   0 -13   -0.75    4.32
 -10   0 -14   23.73    5.18
 -10   0 -15   69.21    7.48
 -10   0 -16    9.28    4.64
 -10   1   0   67.75    5.07
 -10  -1   0   73.85    5.55
 -10   1  -1    1.30    2.42
 -10  -1  -1    3.66    3.00
 -10   1  -2   55.36    4.92
 -10  -1  -2   58.20    5.08
 -10   1  -3    5.62    2.40
 -10  -1  -3    5.73    3.01
 -10   1  -4    5.14    2.30
 -10  -1  -4    4.23    2.26
 -10   1  -5   24.09    2.48
 -10  -1  -5   26.32    3.67
 -10   1  -6    2.29    2.93
 -10  -1  -6    4.42    3.01
 -10   1  -7   10.32    2.92
 -10  -1  -7   15.14    4.23
 -10   1  -8    7.94    2.74
 -10  -1  -8   12.61    3.95
 -10   1  -9   61.38    5.41
 -10  -1  -9   55.82    5.00
 -10   1 -10    4.21    2.93
 -10  -1 -10    7.91    3.39
 -10   1 -11  239.61   12.34
 -10  -1 -11  228.05   12.64
 -10   1 -12    9.64    4.13
 -10  -1 -12    3.21    4.06
 -10   1 -13   40.05    4.16
 -10  -1 -13   47.80    6.16
 -10   1 -14   68.33    6.31
 -10  -1 -14   72.68    6.66
 -10   1 -15   12.41    4.17
 -10  -1 -15   23.78    5.33
 -10   2   0   37.14    4.25
 -10  -2   0   32.07    4.18
 -10   2  -1   79.63    5.38
 -10  -2  -1   86.63    6.60
 -10   2  -2   29.40    3.28
 -10  -2  -2   27.36    4.21
 -10   2  -3    8.27    2.88
 -10  -2  -3   45.10    9.60
 -10   2  -4    4.54    1.76
 -10  -2  -4    1.54    2.98
 -10   2  -5   28.78    3.33
 -10  -2  -5   28.65    5.10
 -10   2  -6   54.20    4.44
 -10  -2  -6   53.12    5.87
 -10   2  -7    1.56    2.48
 -10  -2  -7    0.77    2.59
 -10   2  -8   11.20    2.76
 -10  -2  -8    4.97    2.87
 -10   2  -9   44.18    4.61
 -10  -2  -9   29.86    5.44
 -10   2 -10   19.78    3.23
 -10  -2 -10   23.41    5.62
 -10   2 -11   13.84    3.23
 -10  -2 -11   11.50    4.56
 -10   2 -12   21.21    3.99
 -10  -2 -12   26.86    4.75
 -10   2 -13   12.48    3.63
 -10  -2 -13   22.31    5.22
 -10  -2 -14    1.81    3.23
 -10   3   0    1.52    1.99
 -10  -3   0    1.44    2.30
 -10   3  -1   10.76    2.55
 -10  -3  -1    8.81    3.39
 -10   3  -2    3.38    2.35
 -10  -3  -2    1.66    2.54
 -10   3  -3   26.50    3.57
 -10  -3  -3   21.01    4.52
 -10   3  -4   21.40    3.37
 -10  -3  -4   12.71    4.14
 -10   3  -5    5.04    2.43
 -10  -3  -5    3.45    4.34
 -10   3  -6   22.16    3.85
 -10  -3  -6   16.36    7.10
 -10   3  -7    0.38    3.94
 -10  -3  -7    5.51    5.21
 -10   3  -8    3.67    2.64
 -10  -3  -8   13.91    5.19
 -10  -3  -9    0.49    4.58
 -10  -3 -10   12.71    6.21
 -10  -3 -11    1.45    3.77
 -10   4   0   10.24    2.71
 -10  -4   0   13.70    4.25
 -10   4  -1    5.98    2.90
 -10  -4  -1   16.12    5.28
 -10  -4  -2    8.49    4.35
 -10  -4  -3    6.08    3.79
 -10  -4  -3    6.98    3.29
 -10  -4  -4   -6.82    5.01
 -10  -4  -4   13.61    4.99
 -11   0   0    0.84    1.96
 -11   0  -1    3.73    3.35
 -11   0  -2    0.37    1.95
 -11   0  -3    6.86    3.62
 -11   0  -4    2.59    3.15
 -11   0  -5    1.29    3.05
 -11   0  -6    3.70    2.59
 -11   0  -7    2.04    3.15
 -11   0  -8   -1.67    3.24
 -11   0  -9    1.39    3.71
 -11   0 -10    0.00    3.81
 -11   0 -11   -2.89    3.82
 -11   0 -12   -2.99    3.74
 -11   0 -13    6.47    4.31
 -11   0 -14   -5.45    4.04
 -11   1   0   -3.09    2.25
 -11  -1   0    4.98    2.82
 -11   1  -1    4.10    2.79
 -11  -1  -1    0.75    3.01
 -11   1  -2    1.02    2.60
 -11  -1  -2    2.44    2.44
 -11   1  -3    2.50    3.05
 -11  -1  -3   -1.22    3.10
 -11   1  -4    6.45    3.22
 -11  -1  -4    5.63    3.66
 -11   1  -5   57.79    5.16
 -11  -1  -5   59.07    7.52
 -11   1  -6    0.00    2.66
 -11  -1  -6    1.22    3.47
 -11   1  -7    3.48    3.02
 -11  -1  -7   -0.94    6.01
 -11   1  -8    4.76    3.30
 -11  -1  -8    0.85    3.57
 -11   1  -9   20.52    4.03
 -11  -1  -9   23.49    4.89
 -11   1 -10   11.83    3.85
 -11  -1 -10   14.76    5.36
 -11   1 -11   29.31    4.97
 -11  -1 -11   29.75    4.62
 -11   1 -12    6.26    3.68
 -11  -1 -12    5.28    4.53
 -11   1 -13   -1.11    3.51
 -11  -1 -13    7.09    4.82
 -11   2   0    4.52    2.54
 -11  -2   0    2.95    3.42
 -11   2  -1   46.89    7.14
 -11  -2  -1   33.58    4.39
 -11   2  -2    1.77    2.62
 -11  -2  -2    6.60    3.83
 -11   2  -3    6.70    2.51
 -11  -2  -3    7.76    4.41
 -11   2  -4    3.43    2.13
 -11  -2  -4   10.07    4.13
 -11   2  -5    5.18    3.05
 -11  -2  -5    5.47    2.97
 -11   2  -6    9.88    3.69
 -11  -2  -6    8.72    3.07
 -11   2  -7    5.35    2.86
 -11  -2  -7    5.64    4.02
 -11   2  -8    7.56    3.41
 -11  -2  -8   10.02    4.20
 -11   2  -9   -0.18    3.32
 -11  -2  -9   -1.62    4.57
 -11   2 -10   36.18    4.92
 -11  -2 -10   48.52    7.41
 -11   2 -11    7.61    3.44
 -11  -2 -11    1.14    7.11
 -11   3   0    1.99    3.60
 -11  -3   0   -4.13    3.75
 -11   3  -1    0.09    2.55
 -11  -3  -1   -1.65    2.62
 -11   3  -2    2.45    2.73
 -11  -3  -2   -1.76    4.10
 -11   3  -3   -0.38    2.82
 -11  -3  -3   14.02    5.98
 -11   3  -4   -2.44    2.81
 -11  -3  -4   -4.62    4.03
 -11   3  -5   -0.09    2.91
 -11  -3  -5   -3.15    4.62
 -11   3  -6    6.02    3.48
 -11  -3  -6   -6.09    4.82
 -11   3  -7    2.55    4.63
 -11  -3  -7    1.96    5.39
 -12   0   0    2.62    3.37
 -12   0  -1    6.07    3.46
 -12   0  -2    2.05    2.24
 -12   0  -3    3.16    3.35
 -12   0  -4   34.80    5.30
 -12   0  -5    3.80    3.43
 -12   0  -6   37.16    5.10
 -12   0  -7    8.16    4.64
 -12   0  -8    5.94    4.27
 -12   0  -9   -3.62    4.00
 -12   0 -10   23.08    4.19
 -12   1   0    0.94    3.09
 -12  -1   0   -0.28    3.58
 -12   1  -1    0.84    2.33
 -12  -1  -1   -3.67    3.77
 -12   1  -2    6.88    3.81
 -12  -1  -2    4.71    3.86
 -12   1  -3    6.77    3.52
 -12  -1  -3   13.45    4.98
 -12   1  -4   -3.24    3.42
 -12  -1  -4    0.66    2.82
 -12   1  -5    3.23    3.04
 -12  -1  -5   -0.28    2.82
 -12   1  -6    5.53    3.96
 -12  -1  -6    4.69    3.10
 -12   1  -7    1.29    3.31
 -12  -1  -7    3.10    3.56
 -12   1  -8   15.91    7.08
 -12  -1  -8    3.47    3.85
 -12   1  -9   17.94    4.60
 -12  -1  -9   16.33    4.88
 -12   1 -10    0.46    2.76
 -12  -1 -10    6.29    5.73
 -12   2   0    7.63    3.96
 -12  -2   0   13.64    6.77
 -12   2  -1   13.89    4.41
 -12  -2  -1   10.80    4.21
 -12   2  -2    1.12    2.62
 -12  -2  -2    5.17    4.31
 -12   2  -3   -0.84    2.05
 -12  -2  -3   -0.86    2.87
 -12   2  -4    3.81    2.05
 -12  -2  -4   -2.87    4.50
 -12   2  -5    4.83    3.16
 -12  -2  -5   13.60    6.42
 -12   2  -6    8.25    3.34
 -12  -2  -6    1.53    4.49
 -12   2  -7    7.41    2.69
 -12  -2  -7   -3.05    4.86
 -12   3   0    6.06    3.60
 -12  -3   0    9.94    5.79
 -13   0   0   -0.56    3.76
 -13   0  -1   -1.59    2.81
 -13   0  -2    0.84    3.74
 -13   0  -3    1.21    3.82
 -13   0  -4    1.40    3.82
 -13   0  -5    0.47    3.91
 -13   0  -6    0.00    4.18
 -13   1   0    0.28    3.29
 -13  -1   0    1.70    3.41
 -13   1  -1    1.68    3.65
 -13  -1  -1    6.05    4.82
 -13   1  -2   -1.31    3.45
 -13  -1  -2   -3.87    4.62
 -13   1  -3    2.98    3.72
 -13  -1  -3   10.46    5.09
 -13   1  -4    0.65    3.90
 -13  -1  -4   22.87    8.28
 -13   1  -5    6.95    4.54
 -13  -1  -5   12.22    4.70
 -13   2   0    7.35    2.92
 -13  -2   0    7.85    3.93
;
_shelx_hkl_checksum     12068
_shelx_res_file
;
TITL IMPORT IN P 2/A             NEW: P2/C
CELL  0.71073 20.90800  4.74290 10.68100 90.00000 96.41900 90.00000
ZERR 2  0.00130  0.00020  0.00060  0.00000  0.00300  0.00000
LATT 1
SYMM -X, Y, -Z+ 0.50000
SFAC C H N O
UNIT 54 52 4 4
TEMP -100
HTAB N1 O1
FMAP   2
PLAN   10
ACTA
BOND   $H
HTAB
HTAB N1 O1
EQIV $1 X, -Y+1, Z+1/2
HTAB C12 O1_$1
OMIT 2 0 0
OMIT 0 51
CONF
L.S.   12
WGHT    0.054900    0.059300
EXTI    0.032506
FVAR       0.91578
O1    4    0.149421    0.892920   -0.106110    11.00000    0.04841    0.05826 =
         0.04432    0.00393   -0.00135    0.00431
N1    3    0.134362    0.501199    0.050600    11.00000    0.04122    0.04996 =
         0.03949    0.00107    0.00382    0.00135
H1N   2    0.120102    0.643122   -0.010968    11.00000    0.07967
C1    1    0.210536    0.869528   -0.076915    11.00000    0.04603    0.04537 =
         0.03144   -0.00825    0.00145    0.00013
C2    1    0.253713    1.041080   -0.139602    11.00000    0.06148    0.04730 =
         0.03988    0.00253    0.00397   -0.00250
AFIX  43
H2    2    0.236414    1.170764   -0.202228    11.00000   -1.20000
AFIX   0
C3    1    0.317900    1.023506   -0.112244    11.00000    0.05813    0.05634 =
         0.05042    0.00085    0.01118   -0.01141
AFIX  43
H3    2    0.344612    1.141267   -0.156162    11.00000   -1.20000
AFIX   0
C4    1    0.347310    0.832926   -0.019001    11.00000    0.04619    0.05011 =
         0.04421   -0.01073    0.00492   -0.00490
C5    1    0.414505    0.820391    0.008657    11.00000    0.04704    0.07448 =
         0.06288   -0.00543    0.00963   -0.01269
AFIX  43
H5    2    0.440746    0.938305   -0.036233    11.00000   -1.20000
AFIX   0
C6    1    0.442915    0.642252    0.098731    11.00000    0.03948    0.08172 =
         0.06739   -0.01286    0.00103   -0.00059
AFIX  43
H6    2    0.488423    0.636458    0.116928    11.00000   -1.20000
AFIX   0
C7    1    0.404126    0.469817    0.163219    11.00000    0.04716    0.06830 =
         0.05870   -0.00271   -0.00507    0.00521
AFIX  43
H7    2    0.423465    0.344641    0.225813    11.00000   -1.20000
AFIX   0
C8    1    0.338463    0.476938    0.138209    11.00000    0.04343    0.05782 =
         0.05008   -0.00016    0.00080    0.00049
AFIX  43
H8    2    0.313210    0.356631    0.184099    11.00000   -1.20000
AFIX   0
C9    1    0.307450    0.658026    0.046219    11.00000    0.04162    0.04350 =
         0.03562   -0.01032    0.00422   -0.00062
C10   1    0.238343    0.674317    0.016095    11.00000    0.04022    0.04050 =
         0.03219   -0.00595    0.00382   -0.00077
C11   1    0.196690    0.495616    0.074498    11.00000    0.04068    0.04456 =
         0.03524   -0.00472   -0.00022    0.00491
AFIX  43
H11   2    0.215247    0.363464    0.134810    11.00000   -1.20000
AFIX   0
C12   1    0.090672    0.321747    0.111652    11.00000    0.04052    0.04634 =
         0.04495   -0.00015    0.00351   -0.00275
AFIX  23
H12A  2    0.115891    0.190325    0.169886    11.00000   -1.20000
H12B  2    0.064436    0.208319    0.047177    11.00000   -1.20000
AFIX   0
C13   1    0.046695    0.496229    0.184411    11.00000    0.04153    0.04794 =
         0.04668    0.00066    0.00487   -0.00056
AFIX  23
H13A  2    0.021923    0.628148    0.125720    11.00000   -1.20000
H13B  2    0.073269    0.610013    0.248244    11.00000   -1.20000
AFIX   0
C14   1    0.000000    0.318487    0.250000    10.50000    0.03748    0.04656 =
         0.05020    0.00000    0.00233    0.00000
AFIX  23
H14A  2   -0.024675    0.195551    0.187092    10.50000   -1.20000
H14B  2    0.024674    0.195541    0.312905    10.50000   -1.20000
AFIX   0
HKLF 4  1.0  0.00  0.00  1.00  0.00 -1.00  0.00  1.00  0.00  0.00
REM  IMPORT IN P 2/A             NEW: P2/C
REM R1 =  0.0491 for    1402 Fo > 4sig(Fo)  and  0.0762 for all    1958 data
REM    146 parameters refined using      0 restraints
END
WGHT      0.0551      0.0576
REM Instructions for potential hydrogen bonds
HTAB N1 O1
HTAB C12 O1_$1
REM Highest difference peak  0.158,  deepest hole -0.141,  1-sigma level  0.036
Q1    1   0.2322  0.7342 -0.0020  11.00000  0.05    0.15
Q2    1   0.5001  0.7907  0.1163  11.00000  0.05    0.14
Q3    1   0.5014  0.6039  0.1145  11.00000  0.05    0.14
Q4    1   0.2662  0.5929  0.0095  11.00000  0.05    0.12
Q5    1   0.1147  1.0390 -0.0457  11.00000  0.05    0.12
Q6    1   0.2063  0.4466  0.0981  11.00000  0.05    0.12
Q7    1   0.2700  0.7369  0.0548  11.00000  0.05    0.11
Q8    1   0.3180  0.3467  0.1433  11.00000  0.05    0.10
Q9    1   0.0500  0.0306 -0.0792  11.00000  0.05    0.10
Q10   1   0.2894  0.9212 -0.1454  11.00000  0.05    0.10
;
_shelx_res_checksum     1484
_shelxl_version_number     2014/6
data_Global
_journal_date_recd_electronic     2015-07-23
_journal_date_accepted     2015-07-30
_journal_name_full     'Acta Crystallographica, Section E'
_journal_year     2015
_journal_volume     71
_journal_issue      9
_journal_page_first     1010
_journal_page_last     1012
_journal_paper_category     GO
_journal_paper_doi     10.1107/S2056989015014437
_journal_coeditor_code     SU5181
_publ_contact_author_name     'OUARI Kamel'
_publ_contact_author_address
;
Laboratoire d'\Electrochimie, d'Iing\'enierie Mol\'eculaire et de Catalyse Redox
Faculty of Technology
University of Ferhat Abbas S\'etif-1
19000 S\'etif
Algeria
;
_publ_contact_author_email     'k_ouari@yahoo.fr'
_publ_contact_author_fax     ?
_publ_contact_author_phone     '+213772487875'
_publ_section_title
;\
Crystal structure of
1,1'-{(pentane-1,5-diyl)bis[(azaniumylylidene)methanylylidene]}\
bis(naphthalen-2-olate)
;
loop_
    _publ_author_name
    _publ_author_address
    'Ouari, Kamel'
;
Laboratoire d'\Electrochimie, d'Ing\'enierie Mol\'eculaire et de Catalyse Redox
Faculty of Technology, University of Ferhat Abbas S\'etif-1, 19000 S\'etif,
Algeria
;
    'Merzougui, Moufida'
;
Laboratoire d'\Electrochimie, d'Ing\'enierie Mol\'eculaire et de Catalyse Redox
Faculty of Technology
University of Ferhat Abbas S\'etif-1
19000 S\'etif
Algeria
;
    'Karmazin, Lydia '
;
Service de Radiocristallographie
Institut de Chimie UMR 7177 CNRS-Universit\'e de Strasbourg
1 rue Blaise Pascal
BP296/R8
67008 Strasbourg Cedex
France
;
_publ_section_synopsis
;
The whole molecule of the title Schiff base is generated by twofold rotational
symmetry. It crystallizes as a bis-zwitterion, and there are two
intramolecular N---H...O hydrogen bonds present. In the crystal, molecules are
linked by pairs of C---H...O hydrogen bonds forming ribbons propagating along
[001].
;
