# Supplementary material for: Crystal structure of 1,1′-{(pentane-1,5-di­yl)bis[(aza­niumylyl­idene)methanylyl­idene]}bis(naphthalen-2-olate)
Source: Acta Crystallogr E Crystallogr Commun. 2015 Aug 6;71(Pt 9):1010–2. doi: 10.1107/S2056989015014437 (PMC4555373; doi:10.1107/S2056989015014437)
Supplement: Supplementary file 2 [file e-71-01010-Isup2.hkl]

data_I                                                                          
_shelx_title ' IMPORT IN P 2/A             NEW: P2/C'                           
_shelx_refln_list_code          4                                               
_shelx_F_calc_maximum      106.14                                               
_exptl_crystal_F_000       436.00                                               
_reflns_d_resolution_high  0.8255                                               
                                                                                
loop_                                                                           
 _space_group_symop_operation_xyz                                               
 'x, y, z'                                                                      
 '-x, y, -z+1/2'                                                                
 '-x, -y, -z'                                                                   
 'x, -y, z-1/2'                                                                 
                                                                                
_cell_length_a    20.9080                                                       
_cell_length_b     4.7429                                                       
_cell_length_c    10.6810                                                       
_cell_angle_alpha  90.000                                                       
_cell_angle_beta   96.419                                                       
_cell_angle_gamma  90.000                                                       
                                                                                
_shelx_F_squared_multiplier     1.000                                           
                                                                                
loop_                                                                           
 _refln_index_h                                                                 
 _refln_index_k                                                                 
 _refln_index_l                                                                 
 _refln_F_squared_calc                                                          
 _refln_F_squared_meas                                                          
 _refln_F_squared_sigma                                                         
 _refln_observed_status                                                         
   3   0   0        261.70         98.55        93.18 o                         
   4   0   0       1227.25       1021.05        30.21 o                         
   5   0   0        285.42        230.54         9.70 o                         
   6   0   0          0.57          1.31         0.92 o                         
   7   0   0        225.07        218.58        11.55 o                         
   8   0   0        395.79        365.78        20.86 o                         
   9   0   0       2140.90       2177.27        74.35 o                         
  10   0   0        258.91        265.64         8.04 o                         
  11   0   0       2039.34       2295.64        54.56 o                         
  12   0   0        325.61        350.04         9.82 o                         
  13   0   0          0.67          0.84         0.91 o                         
  14   0   0         70.11         81.18         3.61 o                         
  15   0   0        193.26        181.84        11.01 o                         
  16   0   0          4.17          5.99         2.00 o                         
  17   0   0         54.63         61.41         3.37 o                         
  18   0   0        158.32        137.94         5.80 o                         
  19   0   0          1.05          0.00         1.66 o                         
  20   0   0        457.01        446.21        21.48 o                         
  21   0   0         26.09         33.84         4.38 o                         
  22   0   0         31.89         43.00         5.08 o                         
  23   0   0         21.90         13.55         4.25 o                         
  24   0   0          2.45          1.42         4.01 o                         
  25   0   0          9.39         16.07         4.97 o                         
   0   1   0       3412.35       2909.14        47.74 o                         
   1   1   0        384.01        291.56         5.46 o                         
   2   1   0       2012.88       1820.83        32.29 o                         
   3   1   0         10.68         13.45         0.60 o                         
   4   1   0        223.42        174.17         4.48 o                         
   5   1   0         59.75         55.35         1.22 o                         
   6   1   0         65.89         56.88         1.88 o                         
   7   1   0         30.62         31.82         0.85 o                         
   8   1   0        210.35        202.14         5.86 o                         
   9   1   0         35.77         33.11         1.27 o                         
  10   1   0        157.21        165.42         3.38 o                         
  11   1   0         39.20         48.08         1.45 o                         
  12   1   0        234.39        244.18         4.48 o                         
  13   1   0        125.47        132.21         2.85 o                         
  14   1   0          9.00          8.95         1.01 o                         
  15   1   0         46.05         48.41         1.69 o                         
  16   1   0         35.34         36.05         2.15 o                         
  17   1   0         38.20         35.79         1.66 o                         
  18   1   0          0.88          0.39         1.38 o                         
  19   1   0        200.98        189.09         4.97 o                         
  20   1   0         25.65         23.80         2.10 o                         
  21   1   0         75.40         72.06         4.26 o                         
  22   1   0         41.10         64.05         5.01 o                         
  23   1   0         20.68         26.03         5.78 o                         
  24   1   0          1.62          5.45         2.85 o                         
   0   2   0       1550.32       1407.79        27.98 o                         
   1   2   0         45.48         45.61         1.02 o                         
   2   2   0        380.40        330.80         4.89 o                         
   3   2   0         24.22         23.81         0.65 o                         
   4   2   0        187.83        186.55         2.90 o                         
   5   2   0          1.12          1.07         0.65 o                         
   6   2   0        313.00        295.42         5.57 o                         
   7   2   0         17.41         16.18         0.84 o                         
   8   2   0         29.26         28.53         2.54 o                         
   9   2   0        123.95        116.82         3.38 o                         
  10   2   0        146.95        140.75         5.16 o                         
  11   2   0        408.73        413.08         8.69 o                         
  12   2   0         81.87         78.83         2.82 o                         
  13   2   0        141.52        149.01         3.64 o                         
  14   2   0         73.53         78.88         3.83 o                         
  15   2   0        383.69        405.12         8.49 o                         
  16   2   0         13.97         15.43         1.01 o                         
  17   2   0         62.75         62.82         3.01 o                         
  18   2   0          3.09          1.62         0.98 o                         
  19   2   0          0.64          2.88         1.42 o                         
  20   2   0         12.01         16.90         4.16 o                         
  21   2   0          4.44          5.27         5.36 o                         
  22   2   0          0.72          2.47         2.48 o                         
  23   2   0          0.10          1.32         4.94 o                         
   0   3   0        186.60        184.62         5.01 o                         
   1   3   0         18.76         16.70         0.83 o                         
   2   3   0          8.83          9.05         0.93 o                         
   3   3   0        130.60        137.81         2.67 o                         
   4   3   0        800.06        840.18        12.00 o                         
   5   3   0        539.94        567.38         9.14 o                         
   6   3   0        196.13        192.69         4.45 o                         
   7   3   0         62.84         61.93         2.39 o                         
   8   3   0          0.35          2.95         0.88 o                         
   9   3   0         83.40         82.23         5.09 o                         
  10   3   0         61.58         53.11         2.53 o                         
  11   3   0        185.65        183.31         5.32 o                         
  12   3   0        140.88        133.77        10.20 o                         
  13   3   0        583.60        629.61        26.34 o                         
  14   3   0        130.12        131.12         4.21 o                         
  15   3   0        350.26        355.79        19.41 o                         
  16   3   0        201.21        201.32         8.26 o                         
  17   3   0         11.54         13.70         9.33 o                         
  18   3   0          1.02          0.33         2.78 o                         
  19   3   0          3.84          4.71         3.35 o                         
  20   3   0          8.65          6.04         3.65 o                         
  21   3   0          1.44          3.93         2.04 o                         
   0   4   0          3.59          2.48         1.07 o                         
   1   4   0         10.11          8.58         0.81 o                         
   2   4   0          2.92          2.70         1.13 o                         
   3   4   0         23.30         23.07         1.12 o                         
   4   4   0          5.17          4.98         0.83 o                         
   5   4   0          0.47          0.24         0.56 o                         
   6   4   0          0.70          1.87         1.66 o                         
   7   4   0          2.03          6.33         3.08 o                         
   8   4   0          0.12          0.87         1.26 o                         
   9   4   0         15.40         17.96         3.66 o                         
  10   4   0          1.86          1.74         1.55 o                         
  11   4   0         15.49         19.26         4.39 o                         
  12   4   0          1.14          0.00         1.79 o                         
  13   4   0         89.46         88.11         5.00 o                         
  14   4   0         41.93         50.06         6.36 o                         
  15   4   0         53.83         55.65         7.69 o                         
  16   4   0         13.96         20.41         7.38 o                         
  17   4   0          1.46          0.79         3.10 o                         
  18   4   0          1.78          0.00         2.14 o                         
   0   5   0        183.24        232.78         8.84 o                         
   1   5   0         87.34         99.93         3.99 o                         
   2   5   0          4.78          5.42         2.43 o                         
   3   5   0         33.60         31.53         3.13 o                         
   4   5   0          0.94          1.25         2.00 o                         
   5   5   0          6.99          8.58         2.21 o                         
   6   5   0          1.63          1.64         1.56 o                         
   7   5   0          0.78          0.40         1.95 o                         
   8   5   0          0.83          4.12         2.25 o                         
   9   5   0          0.42          1.80         2.31 o                         
  10   5   0          0.05          0.05         2.16 o                         
  11   5   0          9.45          8.10         2.84 o                         
  12   5   0          6.42          9.88         3.28 o                         
 -24   1   1          0.00          2.82         2.79 o                         
 -23   1   1          2.75          7.85         3.10 o                         
 -22   1   1          0.94          7.05         4.89 o                         
 -21   1   1         72.54         73.11         4.03 o                         
 -20   1   1         27.80         24.90         1.54 o                         
 -19   1   1          0.30          0.67         1.12 o                         
 -18   1   1         13.43         12.07         1.20 o                         
 -17   1   1          0.41          0.61         0.94 o                         
 -16   1   1        193.67        205.21         6.85 o                         
 -15   1   1        128.73        132.91         3.69 o                         
 -14   1   1         93.29         88.13         2.64 o                         
 -13   1   1         27.70         23.00         1.18 o                         
 -12   1   1          9.31         11.07         1.30 o                         
 -11   1   1         51.13         53.15         3.21 o                         
 -10   1   1       1300.06       1345.28        48.36 o                         
  -9   1   1        123.93        133.18         4.65 o                         
  -8   1   1        192.28        186.66         5.69 o                         
  -7   1   1        187.95        190.72         4.92 o                         
  -6   1   1         54.40         55.18         2.17 o                         
  -5   1   1         80.62         77.92         1.70 o                         
  -4   1   1       2356.67       2261.56        33.82 o                         
  -3   1   1         80.87         78.51         1.52 o                         
  -2   1   1        582.89        539.35         7.88 o                         
   0   1   1        682.03        605.28         8.84 o                         
   1   1   1        672.58        645.14         9.25 o                         
   2   1   1       1533.23       1366.09        17.74 o                         
   3   1   1          2.10          2.53         0.42 o                         
   4   1   1        264.55        224.37         4.06 o                         
   5   1   1         60.11         53.34         1.04 o                         
   6   1   1        119.26        112.00         1.88 o                         
   7   1   1        134.36        113.70         3.66 o                         
   8   1   1          5.99          6.50         0.53 o                         
   9   1   1         17.34         15.75         0.68 o                         
  10   1   1        209.87        223.86         5.97 o                         
  11   1   1        129.83        133.71         4.77 o                         
  12   1   1        161.91        162.08         3.35 o                         
  13   1   1        146.96        143.41         3.05 o                         
  14   1   1         17.65         16.27         1.44 o                         
  15   1   1          0.15          0.83         1.13 o                         
  16   1   1          7.28          8.88         1.28 o                         
  17   1   1         14.57         13.54         1.83 o                         
  18   1   1          6.64          7.06         0.99 o                         
  19   1   1         55.32         48.15         2.42 o                         
  20   1   1          0.27          3.48         4.81 o                         
  21   1   1          1.89          3.11         1.13 o                         
  22   1   1          7.72          6.25         2.47 o                         
  23   1   1          0.71          4.36         2.46 o                         
  24   1   1         17.70         10.16         4.84 o                         
 -23   2   1         18.64         20.55         5.97 o                         
 -22   2   1          1.62          8.42         4.92 o                         
 -20   2   1          5.76          6.71         1.57 o                         
 -19   2   1         24.84         28.72         4.49 o                         
 -18   2   1          9.43          8.29         1.23 o                         
 -17   2   1        228.66        249.67         9.32 o                         
 -16   2   1         32.54         31.13         1.66 o                         
 -15   2   1        407.43        424.74         9.04 o                         
 -14   2   1         39.52         38.16         1.49 o                         
 -13   2   1          2.20          2.63         1.58 o                         
 -12   2   1         59.72         59.46         3.64 o                         
 -11   2   1         70.64         74.17         2.84 o                         
 -10   2   1        159.48        166.15         4.54 o                         
  -9   2   1         33.02         33.06         1.51 o                         
  -8   2   1         36.35         40.11         1.01 o                         
  -7   2   1         21.02         21.96         0.63 o                         
  -6   2   1        719.68        733.52        12.34 o                         
  -5   2   1        664.53        692.48        10.16 o                         
  -4   2   1        354.65        350.51         6.03 o                         
  -3   2   1          5.82          9.00         0.57 o                         
  -2   2   1        159.28        148.22         2.40 o                         
  -1   2   1        158.03        151.12         2.74 o                         
   0   2   1          9.42         10.64         0.51 o                         
   1   2   1         89.50         85.89         2.24 o                         
   2   2   1        204.41        195.44         3.10 o                         
   3   2   1       1900.78       1875.01        33.93 o                         
   4   2   1        107.04         89.97         2.86 o                         
   5   2   1        743.74        701.97        12.40 o                         
   6   2   1         51.20         51.28         1.57 o                         
   7   2   1         65.20         59.69         1.71 o                         
   8   2   1         29.19         25.98         1.31 o                         
   9   2   1          0.61          0.29         0.63 o                         
  10   2   1         67.85         64.16         2.70 o                         
  11   2   1          4.81          4.31         0.40 o                         
  12   2   1        171.37        164.51         3.19 o                         
  13   2   1         13.86         14.57         1.83 o                         
  14   2   1        384.23        387.04         7.07 o                         
  15   2   1        682.65        740.75        14.45 o                         
  16   2   1         50.14         48.76         1.93 o                         
  17   2   1         23.58         22.15         1.13 o                         
  18   2   1         18.03         19.01         1.24 o                         
  19   2   1         22.13         21.09         2.43 o                         
  20   2   1          2.09          4.38         4.48 o                         
  21   2   1          3.57          3.67         3.65 o                         
  22   2   1         23.69         38.09         6.82 o                         
  23   2   1          0.25          8.35         5.45 o                         
 -21   3   1          6.80          6.32         7.79 o                         
 -20   3   1          0.96          0.49         2.16 o                         
 -19   3   1          0.47          1.01         1.95 o                         
 -18   3   1          7.00          4.32         2.77 o                         
 -17   3   1          8.86         14.47        12.81 o                         
 -16   3   1          7.67          2.94         1.57 o                         
 -15   3   1         52.64         49.56         3.68 o                         
 -14   3   1         57.57         58.18        20.36 o                         
 -13   3   1         49.05         45.93         5.23 o                         
 -12   3   1         12.08          8.99         2.89 o                         
 -11   3   1         16.20         14.63         1.61 o                         
 -10   3   1          1.62          2.19         1.42 o                         
  -9   3   1          2.77          4.19         1.10 o                         
  -8   3   1          0.00          2.33         0.95 o                         
  -7   3   1         20.96         19.88         1.15 o                         
  -6   3   1          3.67          4.17         0.48 o                         
  -5   3   1          1.35          1.49         0.44 o                         
  -4   3   1        272.90        264.78         5.75 o                         
  -3   3   1          2.92          2.97         0.95 o                         
  -2   3   1        111.93        108.24         2.19 o                         
  -1   3   1          5.18          4.97         0.62 o                         
   0   3   1          6.70          5.86         0.58 o                         
   1   3   1          7.37          6.82         0.71 o                         
   2   3   1        226.52        213.08         4.64 o                         
   3   3   1        120.00        105.27         2.85 o                         
   4   3   1          5.27          4.40         0.65 o                         
   5   3   1        117.52        120.64         5.99 o                         
   6   3   1         75.69         66.24         4.39 o                         
   7   3   1         18.71         16.80         1.13 o                         
   8   3   1          3.09          4.22         1.13 o                         
   9   3   1         18.00         17.06         2.61 o                         
  10   3   1          0.15          2.12         1.02 o                         
  11   3   1         42.85         40.19         1.91 o                         
  12   3   1          1.10          2.04         1.92 o                         
  13   3   1         44.66         44.05         3.85 o                         
  14   3   1          0.95          1.34         1.11 o                         
  15   3   1          3.24          3.58         1.29 o                         
  16   3   1         88.00         92.15         3.82 o                         
  17   3   1          4.31          5.25         2.40 o                         
  18   3   1         22.36         14.93         2.31 o                         
  19   3   1          0.01          0.00         2.23 o                         
  20   3   1          0.40          4.30         5.28 o                         
  21   3   1          1.62          3.67         2.78 o                         
 -18   4   1          8.52          7.50         2.64 o                         
 -17   4   1          0.02          1.03         3.71 o                         
 -16   4   1          7.86          6.67         2.77 o                         
 -15   4   1         32.82         29.70         3.96 o                         
 -14   4   1         72.67         78.47         5.30 o                         
 -13   4   1          1.13          1.60         2.16 o                         
 -12   4   1         29.68         28.73         4.41 o                         
 -11   4   1         29.65         27.22         2.55 o                         
 -10   4   1         26.20         23.36         3.21 o                         
  -9   4   1         12.20         10.96         1.75 o                         
  -8   4   1         18.81         17.36         1.82 o                         
  -7   4   1         13.41         12.42         1.73 o                         
  -6   4   1          0.00          0.53         1.07 o                         
  -5   4   1          1.56          3.08         1.14 o                         
  -4   4   1         20.50         21.42         1.23 o                         
  -3   4   1         78.30         78.55         2.65 o                         
  -2   4   1         59.24         60.08         1.91 o                         
  -1   4   1         66.51         68.24         2.60 o                         
   0   4   1         12.21         14.76         2.34 o                         
   1   4   1         34.38         34.68         1.64 o                         
   2   4   1         18.74         18.36         1.08 o                         
   3   4   1          5.19          3.97         0.71 o                         
   4   4   1          2.73          3.65         0.94 o                         
   5   4   1          0.63          0.43         0.84 o                         
   6   4   1          8.68          7.60         1.50 o                         
   7   4   1          4.00          4.83         2.89 o                         
   8   4   1          1.79          0.00         1.51 o                         
   9   4   1          1.91          3.21         1.50 o                         
  10   4   1          0.51          0.35         1.65 o                         
  11   4   1         13.20         10.00         1.99 o                         
  12   4   1         49.59         48.12         3.38 o                         
  13   4   1         22.14         21.95         4.31 o                         
  14   4   1          0.01          0.80         2.17 o                         
  15   4   1         12.48          7.04         2.41 o                         
  16   4   1          0.11          0.00         2.13 o                         
  17   4   1          0.88          3.54         3.49 o                         
 -12   5   1          1.90          4.60         7.90 o                         
 -11   5   1          0.00          0.00         4.55 o                         
 -10   5   1         28.17         33.85         4.32 o                         
  -9   5   1          1.03          2.55         3.78 o                         
  -8   5   1          0.48          3.69         2.45 o                         
  -7   5   1          2.06          4.56         1.79 o                         
  -6   5   1          0.00          0.73         1.81 o                         
  -5   5   1          0.03          6.79         3.14 o                         
  -4   5   1          6.66          6.55         2.70 o                         
  -3   5   1         24.92         21.75         1.79 o                         
  -2   5   1         57.98         58.91         4.48 o                         
  -1   5   1        204.62        243.53         6.35 o                         
   0   5   1          2.92          4.44         1.34 o                         
   1   5   1         63.03         75.16         2.72 o                         
   2   5   1         13.87         13.04         1.61 o                         
   3   5   1         11.56         11.18         2.47 o                         
   4   5   1          3.98          4.99         2.91 o                         
   5   5   1          2.02          3.88         2.23 o                         
   6   5   1          2.77          5.29         2.36 o                         
   7   5   1          4.98          8.49         2.03 o                         
   8   5   1         13.57         19.63         3.80 o                         
   9   5   1          0.86          7.62         2.51 o                         
  10   5   1         20.22         23.00         5.27 o                         
  11   5   1          8.29         10.43         3.60 o                         
  12   5   1         11.08         13.37         2.74 o                         
 -25   0   2          8.66          8.93         4.23 o                         
 -24   0   2          1.04          1.99         2.69 o                         
 -23   0   2          8.06         16.73         4.22 o                         
 -22   0   2         12.62         12.06         2.93 o                         
 -21   0   2          9.76         10.31         3.17 o                         
 -20   0   2        159.24        173.97        10.48 o                         
 -19   0   2        109.29        116.89         6.83 o                         
 -18   0   2         22.70         25.64         2.72 o                         
 -17   0   2         17.02         17.13         2.16 o                         
 -16   0   2          5.84          4.44         1.19 o                         
 -15   0   2         51.93         45.44         2.68 o                         
 -14   0   2          6.47          5.21         1.82 o                         
 -13   0   2          1.04          0.00         1.48 o                         
 -12   0   2        121.82        119.55         9.99 o                         
 -11   0   2         21.02         21.09         1.59 o                         
 -10   0   2          4.72          3.22         1.35 o                         
  -9   0   2         18.35         16.45         1.33 o                         
  -8   0   2        397.09        378.03        19.56 o                         
  -7   0   2         49.27         49.06         2.07 o                         
  -6   0   2         78.30         77.00         2.53 o                         
  -5   0   2        460.05        425.56        26.05 o                         
  -4   0   2        520.26        438.66        22.36 o                         
  -3   0   2       1937.45       1843.23        77.52 o                         
  -1   0   2        208.39        229.62         6.45 o                         
   1   0   2       1654.10       1509.91        36.34 o                         
   2   0   2       2441.86       2243.07        52.57 o                         
   4   0   2       1406.17       1352.04        32.34 o                         
   5   0   2        888.61        763.39       166.76 o                         
   6   0   2         16.42         16.15         1.11 o                         
   7   0   2          3.85          8.10         0.87 o                         
   8   0   2         35.67         38.79         1.80 o                         
   9   0   2       2831.83       3158.08        75.75 o                         
  10   0   2        107.50        129.53         4.59 o                         
  11   0   2        742.54        834.61        21.57 o                         
  12   0   2        319.39        290.61        18.58 o                         
  13   0   2          0.10          2.23         1.45 o                         
  14   0   2        389.22        415.13        12.81 o                         
  15   0   2         19.66         19.59         2.16 o                         
  16   0   2         15.61         13.97         2.61 o                         
  17   0   2          5.95          1.69         2.25 o                         
  18   0   2        583.33        558.43        18.78 o                         
  19   0   2          5.41          2.96         2.72 o                         
  20   0   2        216.29        180.38        11.12 o                         
  21   0   2          0.14          0.00         2.95 o                         
  22   0   2          0.37         12.71         3.53 o                         
  23   0   2         46.59         46.13         5.55 o                         
  24   0   2         19.80         14.23         4.47 o                         
 -24   1   2          5.70         11.19         5.25 o                         
 -23   1   2          3.09          4.55         2.94 o                         
 -22   1   2          2.58          3.02         2.75 o                         
 -21   1   2         48.40         40.75         3.57 o                         
 -20   1   2         49.03         47.47         2.71 o                         
 -19   1   2        352.85        375.98        10.63 o                         
 -18   1   2        255.69        291.22         8.25 o                         
 -17   1   2         20.70         19.03         3.08 o                         
 -16   1   2        781.25        772.55        76.00 o                         
 -15   1   2          9.08          7.89         1.90 o                         
 -14   1   2        120.55        116.86         5.54 o                         
 -13   1   2         58.83         56.45         3.31 o                         
 -12   1   2        462.92        501.17        20.01 o                         
 -11   1   2         76.81         79.47         4.92 o                         
 -10   1   2        685.40        712.05        29.70 o                         
  -9   1   2        140.98        139.40         4.03 o                         
  -8   1   2        240.06        266.94         6.93 o                         
  -7   1   2       1080.94       1081.39        43.01 o                         
  -6   1   2          1.18          0.38         0.47 o                         
  -5   1   2        802.36        766.48        23.64 o                         
  -4   1   2         25.15         31.45         1.65 o                         
  -3   1   2        456.50        412.12         6.78 o                         
  -2   1   2        906.84        848.87        13.64 o                         
   0   1   2         52.12         45.73         1.04 o                         
   1   1   2      11266.66      12768.42       411.52 o                         
   2   1   2       1046.53       1009.96        14.54 o                         
   3   1   2       2058.37       2018.55        28.08 o                         
   4   1   2         46.54         49.55         0.97 o                         
   5   1   2        110.04         95.90         2.15 o                         
   6   1   2          5.82          5.99         0.41 o                         
   7   1   2        130.25        126.37         2.52 o                         
   8   1   2        127.31        128.53         2.38 o                         
   9   1   2         32.29         29.81         0.97 o                         
  10   1   2        476.44        494.80        11.73 o                         
  11   1   2        177.44        174.66         7.30 o                         
  12   1   2          3.21          3.08         0.61 o                         
  13   1   2         15.23         14.69         1.66 o                         
  14   1   2         55.43         51.67         1.68 o                         
  15   1   2          1.07          2.54         0.94 o                         
  16   1   2          0.09          0.51         0.72 o                         
  17   1   2          9.58         10.16         1.60 o                         
  18   1   2          1.46          1.08         0.99 o                         
  19   1   2         19.06         16.68         1.32 o                         
  20   1   2          0.60          2.68         2.71 o                         
  21   1   2         12.36         15.84         3.46 o                         
  22   1   2          0.03          1.76         6.59 o                         
  23   1   2         13.16         11.75         2.73 o                         
  24   1   2          5.46          0.94         3.08 o                         
 -23   2   2          0.81          6.77         4.04 o                         
 -22   2   2          3.29          0.00         2.99 o                         
 -21   2   2          9.31          8.06         3.12 o                         
 -20   2   2         67.81         64.75         4.39 o                         
 -19   2   2          9.03          6.43         2.11 o                         
 -18   2   2         43.40         45.78         2.26 o                         
 -17   2   2        170.33        172.79         5.70 o                         
 -16   2   2         64.25         65.16         2.21 o                         
 -15   2   2        173.32        185.48         7.46 o                         
 -14   2   2        202.17        210.68         9.24 o                         
 -13   2   2         45.07         50.52         3.14 o                         
 -12   2   2         44.12         46.20         2.18 o                         
 -11   2   2        198.59        201.43         6.53 o                         
 -10   2   2        169.61        171.79         4.18 o                         
  -9   2   2         87.86         98.52         2.16 o                         
  -8   2   2        193.29        188.06         3.55 o                         
  -7   2   2        465.67        488.86         8.02 o                         
  -6   2   2       1836.51       1951.91        30.09 o                         
  -5   2   2        187.80        199.04         5.09 o                         
  -4   2   2        280.22        292.32         4.83 o                         
  -3   2   2         42.87         41.18         1.33 o                         
  -2   2   2          0.14          0.21         0.42 o                         
  -1   2   2        335.92        322.72         5.44 o                         
   0   2   2        163.72        165.39         3.29 o                         
   1   2   2        250.23        252.97         4.96 o                         
   2   2   2         11.55         10.88         0.72 o                         
   3   2   2       1378.73       1420.80        21.88 o                         
   4   2   2         42.81         41.06         1.22 o                         
   5   2   2         89.76         95.05         1.84 o                         
   6   2   2         12.41         13.25         0.94 o                         
   7   2   2          5.44          5.93         0.40 o                         
   8   2   2         10.19         10.80         0.84 o                         
   9   2   2          3.65          3.86         0.98 o                         
  10   2   2          0.71          2.46         0.59 o                         
  11   2   2          0.12          0.00         0.60 o                         
  12   2   2         92.11         95.40         2.84 o                         
  13   2   2        127.10        132.22         3.23 o                         
  14   2   2        650.21        676.84        14.36 o                         
  15   2   2         26.55         25.12         1.23 o                         
  16   2   2         29.06         33.31         1.48 o                         
  17   2   2          1.54          0.37         1.15 o                         
  18   2   2         69.82         73.00         4.89 o                         
  19   2   2          0.68          1.64         1.36 o                         
  20   2   2          5.15          5.97         5.15 o                         
  21   2   2          0.09          9.66         3.54 o                         
  22   2   2          1.56         14.13         5.60 o                         
 -21   3   2          4.14         11.67         4.38 o                         
 -20   3   2          0.00          1.35         3.42 o                         
 -19   3   2          0.14         11.63         5.14 o                         
 -18   3   2          0.01          6.38         4.91 o                         
 -17   3   2          0.73          9.59         9.35 o                         
 -16   3   2          1.76          2.47         2.84 o                         
 -15   3   2         30.33         31.19         4.32 o                         
 -14   3   2         26.23         28.61         3.33 o                         
 -13   3   2         25.81         26.64         4.07 o                         
 -12   3   2          2.99          4.35         2.42 o                         
 -11   3   2         19.70         16.05         2.25 o                         
 -10   3   2         67.13         66.13         3.48 o                         
  -9   3   2         73.84         69.76         2.90 o                         
  -8   3   2        192.32        198.09         5.48 o                         
  -7   3   2         35.66         32.33         1.20 o                         
  -6   3   2        279.66        290.79         7.26 o                         
  -5   3   2         38.03         37.99         1.65 o                         
  -4   3   2         62.23         61.00         1.57 o                         
  -3   3   2         98.88         98.40         2.76 o                         
  -2   3   2         20.32         19.83         0.93 o                         
  -1   3   2         66.30         63.67         1.69 o                         
   0   3   2         31.94         30.49         1.78 o                         
   1   3   2         21.00         18.88         0.83 o                         
   2   3   2         62.61         60.85         1.42 o                         
   3   3   2         41.14         41.31         1.89 o                         
   4   3   2        290.64        299.00        11.01 o                         
   5   3   2        238.63        252.61         6.58 o                         
   6   3   2         10.68         11.46         1.00 o                         
   7   3   2          0.22          1.71         1.06 o                         
   8   3   2          5.67          4.53         1.79 o                         
   9   3   2          0.28          0.18         1.23 o                         
  10   3   2          1.28          0.00         1.33 o                         
  11   3   2         48.17         51.57         2.59 o                         
  12   3   2          9.26          9.28         1.53 o                         
  13   3   2        176.02        195.88         7.42 o                         
  14   3   2        904.36       1008.06        29.77 o                         
  15   3   2        412.52        446.67        14.74 o                         
  16   3   2         19.27         20.21         8.03 o                         
  17   3   2          2.26          2.42         1.89 o                         
  18   3   2         26.99         34.10         4.37 o                         
  19   3   2          2.64          2.54         2.42 o                         
  20   3   2          0.13          1.64         2.49 o                         
 -18   4   2          3.96          2.21         2.49 o                         
 -17   4   2         27.51         35.80         6.12 o                         
 -16   4   2         33.94         33.41         6.36 o                         
 -15   4   2         89.31         90.33         5.95 o                         
 -14   4   2         55.43         61.09         7.96 o                         
 -13   4   2         45.36         37.95         4.95 o                         
 -12   4   2          8.58          5.75         2.59 o                         
 -11   4   2         22.53         19.16         2.52 o                         
 -10   4   2         18.90         14.53         3.84 o                         
  -9   4   2         13.78         11.34         3.20 o                         
  -8   4   2         27.35         28.68         2.50 o                         
  -7   4   2         36.74         38.45         1.30 o                         
  -6   4   2        120.86        135.07         4.78 o                         
  -5   4   2         79.98         79.80         3.08 o                         
  -4   4   2        110.81        109.28         3.05 o                         
  -3   4   2          5.62          4.47         0.75 o                         
  -2   4   2        126.37        125.91         3.51 o                         
  -1   4   2        124.76        128.72         3.73 o                         
   0   4   2         41.59         39.38         1.57 o                         
   1   4   2         26.14         22.98         1.23 o                         
   2   4   2         85.19         89.31         4.95 o                         
   3   4   2        112.88        108.58         3.58 o                         
   4   4   2         17.96         18.73         1.88 o                         
   5   4   2         48.92         48.14         2.39 o                         
   6   4   2         38.72         42.66         3.91 o                         
   7   4   2          0.30          1.96         1.41 o                         
   8   4   2          0.57          0.47         1.30 o                         
   9   4   2          7.88          8.05         1.87 o                         
  10   4   2          0.20          0.56         1.46 o                         
  11   4   2          2.82          6.13         2.90 o                         
  12   4   2          0.46          3.13         2.08 o                         
  13   4   2         22.88         25.68         3.81 o                         
  14   4   2        116.58        142.50         9.62 o                         
  15   4   2          7.39          8.25         3.41 o                         
  16   4   2          0.71          1.31         2.13 o                         
  17   4   2          3.90          0.96         1.71 o                         
 -12   5   2          0.98          0.00         2.69 o                         
 -11   5   2          1.01          0.00         2.44 o                         
 -10   5   2          3.36          5.06         2.81 o                         
  -9   5   2          0.42          3.38         2.77 o                         
  -8   5   2          0.56          2.29         2.08 o                         
  -7   5   2          0.54          5.32         2.92 o                         
  -6   5   2          0.67          0.00         1.41 o                         
  -5   5   2          0.06          0.97         2.03 o                         
  -4   5   2         30.75         26.26         5.46 o                         
  -3   5   2         23.65         19.54         1.76 o                         
  -2   5   2         49.99         50.50         5.60 o                         
  -1   5   2         48.63         48.65         3.57 o                         
   0   5   2          5.57          5.58         1.53 o                         
   1   5   2          7.69         13.53         5.18 o                         
   2   5   2         35.70         44.11         4.33 o                         
   3   5   2         78.64         93.49         4.01 o                         
   4   5   2         21.21         24.02         2.46 o                         
   5   5   2          3.80          5.87         2.15 o                         
   6   5   2          5.20          7.45         1.87 o                         
   7   5   2          1.02          3.65         2.67 o                         
   8   5   2         15.89         21.97         2.58 o                         
   9   5   2         12.46         12.48         2.58 o                         
  10   5   2          0.54          0.31         2.53 o                         
  11   5   2          3.17          5.09         2.07 o                         
 -24   1   3          7.59         12.67         5.40 o                         
 -23   1   3          0.54          0.74         2.06 o                         
 -22   1   3          2.52          5.66         2.29 o                         
 -21   1   3          1.38          0.88         1.65 o                         
 -20   1   3          0.06          0.27         1.41 o                         
 -19   1   3         35.66         31.00         5.46 o                         
 -18   1   3         12.39          8.85         1.87 o                         
 -17   1   3         31.66         31.93         3.70 o                         
 -16   1   3        684.06        687.62        50.32 o                         
 -15   1   3         60.43         62.58         4.31 o                         
 -14   1   3         23.38         17.37         3.64 o                         
 -13   1   3         74.15         79.46         5.50 o                         
 -12   1   3          7.09         11.81         0.98 o                         
 -11   1   3         42.00         35.53         1.43 o                         
 -10   1   3        140.59        147.33         4.07 o                         
  -9   1   3        242.68        243.18        11.09 o                         
  -8   1   3        124.03        146.55         6.99 o                         
  -7   1   3       1797.74       2009.18        92.27 o                         
  -6   1   3          9.97         13.44         0.81 o                         
  -5   1   3          4.69          5.82         0.64 o                         
  -4   1   3        305.94        338.44        12.17 o                         
  -3   1   3        773.70        817.96        14.62 o                         
  -2   1   3       1699.17       1724.29        29.55 o                         
  -1   1   3       5976.03       6473.56        94.97 o                         
   0   1   3         19.91         17.97         0.69 o                         
   1   1   3        415.98        406.17         6.77 o                         
   2   1   3        137.49        154.26         2.83 o                         
   3   1   3        537.77        484.41         8.04 o                         
   4   1   3       1128.57       1136.14        16.27 o                         
   5   1   3         58.63         54.80         1.21 o                         
   6   1   3         41.43         42.39         1.03 o                         
   7   1   3         76.72         81.72         1.60 o                         
   8   1   3        306.93        326.84         5.26 o                         
   9   1   3          2.60          4.66         0.48 o                         
  10   1   3        225.62        261.35         5.47 o                         
  11   1   3         35.98         35.46         1.13 o                         
  12   1   3          3.06          2.41         0.77 o                         
  13   1   3        139.23        125.52         2.99 o                         
  14   1   3         67.01         68.35         2.07 o                         
  15   1   3          1.65          2.56         0.74 o                         
  16   1   3         53.10         56.19         5.22 o                         
  17   1   3         71.08         73.34         2.88 o                         
  18   1   3         62.94         58.94         2.92 o                         
  19   1   3         55.22         53.75         3.26 o                         
  20   1   3          0.06          2.70         1.73 o                         
  21   1   3          5.24          7.27         2.32 o                         
  22   1   3          1.21          1.47         1.84 o                         
  23   1   3          0.35          0.00         2.44 o                         
 -23   2   3          0.50          2.60         5.21 o                         
 -22   2   3         25.28         24.09         4.89 o                         
 -21   2   3          2.63          2.28         3.12 o                         
 -20   2   3         90.54         91.56         7.44 o                         
 -19   2   3         17.47         15.69         3.76 o                         
 -18   2   3         20.86         17.61         2.13 o                         
 -17   2   3         13.80         17.63         3.03 o                         
 -16   2   3          2.23          1.15         0.95 o                         
 -15   2   3          3.57          2.35         0.78 o                         
 -14   2   3          1.49          0.31         0.77 o                         
 -13   2   3         44.76         47.75         2.12 o                         
 -12   2   3         31.81         34.55         2.82 o                         
 -11   2   3        145.03        162.01         3.54 o                         
 -10   2   3         63.43         62.79         2.04 o                         
  -9   2   3        103.85        123.56         3.50 o                         
  -8   2   3         33.90         38.22         1.89 o                         
  -7   2   3        248.47        253.74         5.73 o                         
  -6   2   3        450.05        480.73         8.02 o                         
  -5   2   3        234.70        217.33         5.72 o                         
  -4   2   3          0.00          0.35         0.58 o                         
  -3   2   3         36.05         33.26         1.08 o                         
  -2   2   3        642.21        637.15        10.58 o                         
  -1   2   3        109.14        100.34         2.12 o                         
   0   2   3       1154.60       1180.98        17.14 o                         
   1   2   3         20.18         22.27         0.85 o                         
   2   2   3         82.83         75.96         1.70 o                         
   3   2   3        307.34        331.81         5.35 o                         
   4   2   3         76.45         81.31         2.26 o                         
   5   2   3        132.46        148.25         3.82 o                         
   6   2   3        121.68        120.48         2.13 o                         
   7   2   3        145.65        149.74         3.43 o                         
   8   2   3          0.08          0.92         0.53 o                         
   9   2   3         34.51         35.14         1.11 o                         
  10   2   3         46.07         46.32         1.31 o                         
  11   2   3         17.16         16.97         2.24 o                         
  12   2   3        358.86        358.60         7.39 o                         
  13   2   3        103.96        102.44         3.03 o                         
  14   2   3        433.38        433.92        11.68 o                         
  15   2   3          4.86          4.19         0.87 o                         
  16   2   3          2.41          3.21         1.10 o                         
  17   2   3          7.89          8.65         1.50 o                         
  18   2   3          3.36          2.66         1.14 o                         
  19   2   3          1.58          0.00         4.27 o                         
  20   2   3          8.84         12.91         4.88 o                         
  21   2   3          5.19          6.32         4.02 o                         
  22   2   3          0.00          7.52         5.46 o                         
 -21   3   3          5.49          9.21         4.72 o                         
 -20   3   3          3.35          9.97         3.40 o                         
 -19   3   3          0.45          7.44         4.27 o                         
 -18   3   3          5.57          4.90         3.79 o                         
 -17   3   3          2.29          7.37         6.51 o                         
 -16   3   3         12.76          9.23         3.33 o                         
 -15   3   3          0.22          6.16         3.46 o                         
 -14   3   3          8.06          1.24         2.47 o                         
 -13   3   3         22.77         24.51         7.56 o                         
 -12   3   3          2.10          2.11         1.05 o                         
 -11   3   3          3.82          3.39         0.59 o                         
 -10   3   3          1.89          1.93         0.75 o                         
  -9   3   3          3.70          3.89         0.62 o                         
  -8   3   3          1.60          1.91         0.67 o                         
  -7   3   3          1.56          2.69         0.81 o                         
  -6   3   3        105.86        107.48         4.31 o                         
  -5   3   3        102.03        101.14         4.06 o                         
  -4   3   3          0.17          0.02         0.63 o                         
  -3   3   3        157.61        150.20         4.39 o                         
  -2   3   3        105.03        105.09         4.87 o                         
  -1   3   3        121.76        110.73         3.79 o                         
   0   3   3         35.52         35.10         1.13 o                         
   1   3   3          4.47          3.18         0.59 o                         
   2   3   3         14.84         11.36         0.79 o                         
   3   3   3         30.17         32.69         1.11 o                         
   4   3   3         97.53        104.38         2.83 o                         
   5   3   3         24.95         24.29         1.37 o                         
   6   3   3         18.43         14.76         0.86 o                         
   7   3   3          2.41          2.27         0.87 o                         
   8   3   3          6.95          7.96         0.92 o                         
   9   3   3          0.02          0.00         1.47 o                         
  10   3   3          6.08          5.97         1.50 o                         
  11   3   3          9.86          9.85         1.32 o                         
  12   3   3          0.06          0.00         1.64 o                         
  13   3   3          8.52         12.66         1.69 o                         
  14   3   3        100.80        108.64         5.94 o                         
  15   3   3         37.49         42.30         3.36 o                         
  16   3   3         43.83         44.73         3.49 o                         
  17   3   3          0.41          0.00         1.67 o                         
  18   3   3          0.26          2.90         2.19 o                         
  19   3   3          4.08         20.89         6.18 o                         
  20   3   3          0.12          2.35         8.79 o                         
 -17   4   3          3.23          7.98         3.14 o                         
 -16   4   3         43.81         51.23         5.57 o                         
 -15   4   3         58.89         61.09         4.49 o                         
 -14   4   3         91.00         85.06         7.33 o                         
 -13   4   3          2.32          2.54         2.11 o                         
 -12   4   3         11.25          4.25         2.36 o                         
 -11   4   3          5.96          3.84         1.82 o                         
 -10   4   3          0.59          0.00         2.09 o                         
  -9   4   3          9.74         10.44         1.21 o                         
  -8   4   3          2.30          0.80         0.67 o                         
  -7   4   3         23.53         19.17         4.37 o                         
  -6   4   3         62.33         63.54         2.54 o                         
  -5   4   3         48.29         51.02        14.86 o                         
  -4   4   3          8.97          8.91         1.14 o                         
  -3   4   3        300.66        312.10        12.25 o                         
  -2   4   3        124.24        123.31         5.16 o                         
  -1   4   3         52.99         53.82         2.19 o                         
   0   4   3         38.05         34.71         1.50 o                         
   1   4   3          1.78          2.59         0.85 o                         
   2   4   3          2.57          5.51         1.52 o                         
   3   4   3          7.36          6.82         0.85 o                         
   4   4   3        112.41        114.75         2.95 o                         
   5   4   3        100.76         96.59         4.91 o                         
   6   4   3          0.05          1.36         0.76 o                         
   7   4   3          4.41          8.69         2.05 o                         
   8   4   3          8.14          6.88         2.10 o                         
   9   4   3         26.63         30.05         3.07 o                         
  10   4   3          0.79          6.34         3.70 o                         
  11   4   3          0.46          0.74         1.57 o                         
  12   4   3          7.15          9.61         4.06 o                         
  13   4   3          6.96          9.68         2.34 o                         
  14   4   3         47.18         50.97         7.20 o                         
  15   4   3         20.20         14.47         3.06 o                         
  16   4   3         19.95         19.22        10.95 o                         
 -11   5   3          0.24          6.50         3.04 o                         
 -10   5   3          1.15          0.65         2.31 o                         
  -9   5   3          1.56          3.07         3.80 o                         
  -8   5   3          2.80          5.51         2.39 o                         
  -7   5   3         11.76         14.89         3.15 o                         
  -6   5   3          1.20          0.00         2.01 o                         
  -5   5   3          0.62          3.19         2.30 o                         
  -4   5   3          0.06          2.15         1.56 o                         
  -3   5   3          6.13          6.38         1.54 o                         
  -2   5   3          4.49          6.11         2.74 o                         
  -1   5   3         13.42         10.71         2.00 o                         
   0   5   3          1.59          3.79         3.17 o                         
   1   5   3          0.57          2.56         1.39 o                         
   2   5   3          4.70          5.98         2.18 o                         
   3   5   3          2.09          1.96         2.99 o                         
   4   5   3          3.97          4.97         2.73 o                         
   5   5   3          0.38          3.73         2.94 o                         
   6   5   3          5.57          5.72         2.12 o                         
   7   5   3         14.98         20.09         3.15 o                         
   8   5   3         16.28         12.25         2.35 o                         
   9   5   3          1.52          5.92         2.12 o                         
  10   5   3          0.97          6.56         4.15 o                         
 -24   0   4          0.42          0.00         4.01 o                         
 -22   0   4          6.37          2.25         2.73 o                         
 -21   0   4          3.12          4.16         2.74 o                         
 -20   0   4        120.05        120.94         9.05 o                         
 -19   0   4         29.69         25.79         2.78 o                         
 -18   0   4          8.33          3.64         2.18 o                         
 -17   0   4       2422.14       2652.53       233.27 o                         
 -16   0   4        101.24        102.59        13.18 o                         
 -15   0   4        185.98        179.15        18.26 o                         
 -14   0   4        337.38        376.25        31.66 o                         
 -13   0   4         32.93         29.40         3.15 o                         
 -12   0   4         10.99         11.51         3.10 o                         
 -11   0   4          0.17          0.80         2.44 o                         
 -10   0   4         32.48         26.54         2.98 o                         
  -9   0   4          2.55          2.59         0.83 o                         
  -8   0   4        129.99        127.18         4.76 o                         
  -7   0   4         53.96         61.26         6.93 o                         
  -6   0   4       1776.53       1842.67       107.41 o                         
  -5   0   4        670.39        718.91        43.28 o                         
  -4   0   4         18.88         20.96         1.27 o                         
  -3   0   4          2.77          3.18         0.89 o                         
  -2   0   4        913.23        897.25        22.92 o                         
  -1   0   4         19.98         19.25         1.71 o                         
   0   0   4       1724.58       1709.66        40.33 o                         
   1   0   4        208.61        213.57        15.56 o                         
   2   0   4          0.49          1.17         0.82 o                         
   3   0   4       1007.06       1052.73        27.03 o                         
   4   0   4        370.80        377.58         9.93 o                         
   5   0   4        120.89        125.77         4.23 o                         
   6   0   4        342.13        333.17         9.36 o                         
   7   0   4         69.35         73.08         2.15 o                         
   8   0   4        347.28        329.10         9.44 o                         
   9   0   4         15.32         17.42         2.51 o                         
  10   0   4         43.24         41.95         5.05 o                         
  11   0   4         43.50         47.55         2.70 o                         
  12   0   4         80.89         84.59         3.57 o                         
  13   0   4          0.14          1.13         4.29 o                         
  14   0   4         11.26         13.64         6.77 o                         
  15   0   4         28.02         30.18         4.76 o                         
  16   0   4          9.04          9.97         2.90 o                         
  17   0   4         13.20         22.65         3.95 o                         
  18   0   4         38.53         39.65         4.32 o                         
  19   0   4          0.10          3.26         3.14 o                         
  20   0   4          0.51          0.00         3.26 o                         
  21   0   4          2.90          2.44         3.37 o                         
  22   0   4          2.65          2.44         2.67 o                         
  23   0   4          3.03          2.67         4.07 o                         
 -24   1   4          3.49          5.76         2.22 o                         
 -23   1   4          0.36          1.44         1.60 o                         
 -22   1   4          0.41          2.35         1.85 o                         
 -21   1   4          0.52          0.00         2.27 o                         
 -20   1   4         11.38         11.66         2.24 o                         
 -19   1   4         38.88         38.70         3.10 o                         
 -18   1   4         60.53         61.35         4.87 o                         
 -17   1   4         61.38         57.91         2.99 o                         
 -16   1   4        598.70        617.26        33.24 o                         
 -15   1   4          3.82          3.16         1.19 o                         
 -14   1   4         14.33         12.31         1.79 o                         
 -13   1   4         10.03         11.06         1.22 o                         
 -12   1   4          4.92          4.95         0.94 o                         
 -11   1   4         13.24         13.83         1.28 o                         
 -10   1   4          0.00          1.93         1.12 o                         
  -9   1   4         99.74        108.66         5.07 o                         
  -8   1   4          4.94          4.81         0.77 o                         
  -7   1   4        822.49        879.71        33.44 o                         
  -6   1   4        192.98        229.01         7.66 o                         
  -5   1   4       1742.92       1876.62        46.68 o                         
  -4   1   4         77.17         76.15         2.08 o                         
  -3   1   4        736.89        742.74        18.00 o                         
  -2   1   4         13.69         17.29         0.98 o                         
  -1   1   4       3250.63       3382.45        56.21 o                         
   0   1   4         87.65         91.54         3.11 o                         
   1   1   4         28.12         25.19         0.90 o                         
   2   1   4       3081.09       3240.94        48.74 o                         
   3   1   4          0.21          0.66         0.53 o                         
   4   1   4       1323.50       1385.91        21.46 o                         
   5   1   4        148.48        140.87         3.18 o                         
   6   1   4        634.54        639.14        10.36 o                         
   7   1   4         66.22         64.38         1.86 o                         
   8   1   4        771.68        756.07        16.36 o                         
   9   1   4          7.00          4.39         0.51 o                         
  10   1   4        265.54        289.24         6.72 o                         
  11   1   4        335.27        324.40         7.39 o                         
  12   1   4          1.97          2.34         1.20 o                         
  13   1   4        942.94        995.11        21.97 o                         
  14   1   4         33.65         34.42         2.84 o                         
  15   1   4         35.50         31.90         1.90 o                         
  16   1   4          0.06          0.75         1.00 o                         
  17   1   4        241.85        223.02        10.67 o                         
  18   1   4          5.46          1.75         1.59 o                         
  19   1   4         98.97         91.98         9.24 o                         
  20   1   4          1.17          1.28         2.15 o                         
  21   1   4          1.88          3.43         2.28 o                         
  22   1   4          0.34          3.21         4.71 o                         
 -23   2   4          0.14          7.94         6.64 o                         
 -22   2   4          5.50         12.78         4.07 o                         
 -21   2   4          0.09          2.08         2.78 o                         
 -20   2   4         32.60         27.05         4.13 o                         
 -19   2   4          5.16          4.88         1.58 o                         
 -18   2   4         11.43         12.45         2.10 o                         
 -17   2   4         22.92         20.44         1.66 o                         
 -16   2   4         54.05         53.99         2.50 o                         
 -15   2   4         11.87         12.96         1.32 o                         
 -14   2   4          0.78          0.80         1.00 o                         
 -13   2   4         33.26         40.77         1.96 o                         
 -12   2   4         49.14         51.47         2.08 o                         
 -11   2   4        275.54        302.87         7.09 o                         
 -10   2   4          9.34          9.80         1.13 o                         
  -9   2   4          1.08          1.16         0.62 o                         
  -8   2   4         28.67         33.37         1.92 o                         
  -7   2   4         46.81         47.50         1.57 o                         
  -6   2   4        187.56        184.97         3.96 o                         
  -5   2   4        595.76        654.23        10.96 o                         
  -4   2   4        507.89        532.48         9.02 o                         
  -3   2   4       1154.99       1213.38        19.68 o                         
  -2   2   4       1433.69       1459.80        27.87 o                         
  -1   2   4        296.09        307.93         5.58 o                         
   0   2   4       1394.03       1428.39        23.00 o                         
   1   2   4        175.37        182.96         5.92 o                         
   2   2   4          1.35          1.90         0.78 o                         
   3   2   4         43.19         49.23         1.38 o                         
   4   2   4        120.06        124.69         2.43 o                         
   5   2   4         37.44         40.17         1.46 o                         
   6   2   4          0.18          2.00         0.59 o                         
   7   2   4         28.55         27.89         1.37 o                         
   8   2   4         58.67         61.15         2.69 o                         
   9   2   4        127.12        134.04         2.82 o                         
  10   2   4         41.26         41.60         1.70 o                         
  11   2   4         13.83         12.21         0.84 o                         
  12   2   4        397.42        434.66         8.24 o                         
  13   2   4         99.40        104.20         3.08 o                         
  14   2   4         79.66         75.67         2.48 o                         
  15   2   4         48.97         46.24         1.77 o                         
  16   2   4         73.22         74.26         2.97 o                         
  17   2   4        191.67        212.09         7.21 o                         
  18   2   4          0.57          2.88         2.20 o                         
  19   2   4          1.31          4.46         4.22 o                         
  20   2   4          3.15          0.00         4.34 o                         
  21   2   4          0.01          0.00         3.26 o                         
 -19   3   4         11.32         11.22         3.78 o                         
 -18   3   4          1.93          5.39         2.58 o                         
 -17   3   4          6.61          3.82         3.31 o                         
 -16   3   4         22.57         12.09         2.96 o                         
 -15   3   4          0.51          1.59         1.03 o                         
 -14   3   4         37.58         36.94         2.79 o                         
 -13   3   4         56.90         49.26         2.04 o                         
 -12   3   4         38.06         34.31         1.63 o                         
 -11   3   4         74.14         71.72         2.60 o                         
 -10   3   4          8.24          7.57         0.92 o                         
  -9   3   4          4.43          5.80         2.03 o                         
  -8   3   4          4.77          5.49         0.90 o                         
  -7   3   4          5.52          4.85         1.24 o                         
  -6   3   4        162.93        169.03         6.12 o                         
  -5   3   4        431.28        456.89        16.60 o                         
  -4   3   4        291.56        295.16         8.91 o                         
  -3   3   4          0.66          0.00         0.79 o                         
  -2   3   4        238.04        234.71         7.87 o                         
  -1   3   4        197.82        197.35         5.06 o                         
   0   3   4          7.74          8.09         0.85 o                         
   1   3   4          8.62          7.02         0.77 o                         
   2   3   4         16.33         16.68         1.18 o                         
   3   3   4         11.63         12.93         1.40 o                         
   4   3   4          3.62          4.91         0.75 o                         
   5   3   4          2.66          2.97         0.65 o                         
   6   3   4          4.63          6.81         0.78 o                         
   7   3   4          3.88          3.30         0.77 o                         
   8   3   4         30.59         29.55         2.02 o                         
   9   3   4          0.20          1.08         0.56 o                         
  10   3   4          0.85          0.91         0.95 o                         
  11   3   4          1.76          3.91         1.32 o                         
  12   3   4          0.85          2.20         1.41 o                         
  13   3   4          9.43          8.34         2.00 o                         
  14   3   4         12.84         13.47         2.52 o                         
  15   3   4          5.31          2.06         2.17 o                         
  16   3   4         43.46         41.40         3.06 o                         
  17   3   4        121.35        123.45         6.57 o                         
  18   3   4         21.04         31.47         7.20 o                         
  19   3   4          2.58          5.26         5.75 o                         
 -17   4   4          0.00          7.21         6.13 o                         
 -16   4   4         31.89         36.78         6.13 o                         
 -15   4   4          7.74          3.84         4.92 o                         
 -14   4   4          2.76          0.24         2.28 o                         
 -13   4   4          4.19          0.00         3.48 o                         
 -12   4   4          7.03          4.33         2.89 o                         
 -11   4   4         20.93         15.37         2.77 o                         
 -10   4   4          1.51          1.15         0.92 o                         
  -9   4   4          0.12          0.00         1.97 o                         
  -8   4   4          5.11          4.15         1.15 o                         
  -7   4   4          4.43          4.65         1.27 o                         
  -6   4   4          0.15          0.87         1.05 o                         
  -5   4   4         36.85         37.15         3.34 o                         
  -4   4   4        170.07        167.84         6.38 o                         
  -3   4   4        247.70        259.61         7.61 o                         
  -2   4   4        220.12        220.77         6.73 o                         
  -1   4   4        119.66        131.64         7.26 o                         
   0   4   4         13.07         11.20         1.09 o                         
   1   4   4          0.00          0.85         0.93 o                         
   2   4   4         27.67         29.14         1.82 o                         
   3   4   4         38.40         33.75         1.87 o                         
   4   4   4         73.75         71.94         2.69 o                         
   5   4   4         59.80         62.22         2.39 o                         
   6   4   4          2.44          2.66         1.70 o                         
   7   4   4         43.83         39.44         3.10 o                         
   8   4   4         24.49         23.58         3.89 o                         
   9   4   4         13.65         15.39         2.22 o                         
  10   4   4          4.14          1.97         2.53 o                         
  11   4   4          2.41          6.56         2.44 o                         
  12   4   4         52.03         56.01        13.13 o                         
  13   4   4         65.16         63.56         3.68 o                         
  14   4   4         82.80         84.87         7.65 o                         
  15   4   4         48.88         45.51         7.34 o                         
 -10   5   4          0.01          3.33         3.01 o                         
  -9   5   4          0.04          0.00         2.09 o                         
  -8   5   4          0.13          5.21         2.75 o                         
  -7   5   4          1.74          3.01         2.29 o                         
  -6   5   4         10.55          7.80         2.34 o                         
  -5   5   4         17.73         15.79         2.95 o                         
  -4   5   4         20.24         20.02         5.80 o                         
  -3   5   4          0.18          3.09         1.59 o                         
  -2   5   4          0.30          3.18         1.38 o                         
  -1   5   4          2.24          2.24         1.66 o                         
   0   5   4          6.28          3.97         1.70 o                         
   1   5   4          3.60          2.42         1.89 o                         
   2   5   4          7.61          8.67         2.25 o                         
   3   5   4         13.39         14.44         2.50 o                         
   4   5   4         54.44         61.10         3.53 o                         
   5   5   4          6.66          9.85         2.76 o                         
   6   5   4          5.38         12.27         2.98 o                         
   7   5   4         10.59         10.68         3.51 o                         
   8   5   4         20.26         28.46        12.84 o                         
 -23   1   5          1.90          0.00         3.43 o                         
 -22   1   5          0.66          1.31         2.01 o                         
 -21   1   5         20.06         31.23         7.16 o                         
 -20   1   5          2.09          0.61         1.48 o                         
 -19   1   5         12.04          8.94         3.22 o                         
 -18   1   5        141.24        158.68        44.00 o                         
 -17   1   5          7.56          8.59         1.57 o                         
 -16   1   5         98.64        100.51         5.63 o                         
 -15   1   5        120.17        121.51         4.33 o                         
 -14   1   5         20.91         20.44         1.63 o                         
 -13   1   5         68.56         66.21         4.74 o                         
 -12   1   5          9.15          9.63         1.05 o                         
 -11   1   5         22.41         22.09         1.41 o                         
 -10   1   5          4.90          7.67         1.09 o                         
  -9   1   5          3.11          2.16         0.77 o                         
  -8   1   5         11.20          9.73         1.14 o                         
  -7   1   5        462.17        515.57        19.36 o                         
  -6   1   5        257.13        286.19         9.21 o                         
  -5   1   5        336.03        366.80        11.46 o                         
  -4   1   5        641.03        680.15        13.66 o                         
  -3   1   5         12.73         12.85         0.98 o                         
  -2   1   5         25.45         28.88         1.36 o                         
  -1   1   5        129.06        133.00         2.90 o                         
   0   1   5         28.11         32.28         2.81 o                         
   1   1   5         17.50         19.92         1.16 o                         
   2   1   5        267.53        308.81         5.43 o                         
   3   1   5          0.40          0.37         0.62 o                         
   4   1   5        134.54        148.38         3.22 o                         
   5   1   5         47.26         49.97         1.60 o                         
   6   1   5          0.22          0.43         0.97 o                         
   7   1   5         49.31         51.46         1.55 o                         
   8   1   5        248.72        264.20         5.09 o                         
   9   1   5         70.58         61.86         2.29 o                         
  10   1   5         14.14         16.06         0.78 o                         
  11   1   5        124.76        119.10         6.88 o                         
  12   1   5         14.92         13.35         1.30 o                         
  13   1   5        368.62        368.58        11.59 o                         
  14   1   5         52.32         50.48         3.08 o                         
  15   1   5         19.72         14.94         2.21 o                         
  16   1   5         57.07         50.30         3.65 o                         
  17   1   5          3.82          2.48         1.95 o                         
  18   1   5          2.33          0.98         1.91 o                         
  19   1   5         34.45         22.67         5.90 o                         
  20   1   5          6.04          8.65         2.85 o                         
  21   1   5         14.01         12.43         2.60 o                         
 -22   2   5         40.30         27.60         5.05 o                         
 -21   2   5         10.03          9.87         2.06 o                         
 -20   2   5         30.58         27.25         2.84 o                         
 -19   2   5          2.23          0.00         1.92 o                         
 -18   2   5          2.21          2.96         1.54 o                         
 -17   2   5          0.05          0.04         1.84 o                         
 -16   2   5         13.00          9.81         1.26 o                         
 -15   2   5         54.91         47.81         3.31 o                         
 -14   2   5         98.71         89.19         3.38 o                         
 -13   2   5          6.96         10.59         1.62 o                         
 -12   2   5         93.21         96.51         3.39 o                         
 -11   2   5         54.67         52.98         2.25 o                         
 -10   2   5          7.21          4.89         0.91 o                         
  -9   2   5          3.39          3.68         0.83 o                         
  -8   2   5          5.90          4.22         1.21 o                         
  -7   2   5         24.34         23.39         1.40 o                         
  -6   2   5         41.18         43.09         1.49 o                         
  -5   2   5          0.00          1.42         0.72 o                         
  -4   2   5         32.23         33.02         1.82 o                         
  -3   2   5        371.20        373.27         6.83 o                         
  -2   2   5       2624.71       2781.33        45.68 o                         
  -1   2   5        351.67        358.00         6.53 o                         
   0   2   5        512.54        532.67         9.81 o                         
   1   2   5         23.42         23.77         1.27 o                         
   2   2   5        142.18        143.09         3.20 o                         
   3   2   5         10.46         10.76         0.85 o                         
   4   2   5          1.28          1.35         0.68 o                         
   5   2   5        124.97        128.78         3.12 o                         
   6   2   5          3.82          3.99         0.87 o                         
   7   2   5        273.50        293.82         8.81 o                         
   8   2   5         84.86         90.61         4.15 o                         
   9   2   5         91.83         87.59         2.34 o                         
  10   2   5          0.92          3.15         0.79 o                         
  11   2   5         11.31         12.87         0.99 o                         
  12   2   5         90.34         92.21         2.79 o                         
  13   2   5          0.50          0.00         0.91 o                         
  14   2   5         16.59         13.03         2.70 o                         
  15   2   5         15.36         19.94         4.32 o                         
  16   2   5          2.29          3.45         2.33 o                         
  17   2   5          2.17          5.72         1.78 o                         
  18   2   5         61.18         65.00         7.36 o                         
  19   2   5         13.17         19.75         5.59 o                         
  20   2   5          1.02          0.00         5.01 o                         
 -20   3   5          0.07          1.94         2.67 o                         
 -19   3   5          7.34          8.68         3.91 o                         
 -18   3   5          0.76          0.74         2.71 o                         
 -17   3   5          0.18          4.57         4.20 o                         
 -16   3   5          0.58          2.22         1.41 o                         
 -15   3   5         43.96         48.76         3.04 o                         
 -14   3   5         12.22         16.97         1.97 o                         
 -13   3   5          2.55          0.02         1.16 o                         
 -12   3   5          3.48          4.98         1.68 o                         
 -11   3   5         13.25         13.52         1.24 o                         
 -10   3   5         10.72          8.89         1.75 o                         
  -9   3   5          0.01          1.38         2.07 o                         
  -8   3   5          2.27          3.39         1.02 o                         
  -7   3   5          2.90          1.74         0.97 o                         
  -6   3   5         12.71         10.97         1.29 o                         
  -5   3   5          3.06          3.58         1.05 o                         
  -4   3   5        173.96        180.78         5.37 o                         
  -3   3   5         56.75         54.20         2.04 o                         
  -2   3   5         96.28         94.08         3.70 o                         
  -1   3   5         46.17         45.27         2.74 o                         
   0   3   5          1.33          1.70         0.96 o                         
   1   3   5         46.50         44.51         1.82 o                         
   2   3   5          3.89          1.85         1.14 o                         
   3   3   5          3.36          3.10         0.67 o                         
   4   3   5          5.31          6.73         0.92 o                         
   5   3   5          2.00          2.63         1.10 o                         
   6   3   5         19.42         14.38         1.00 o                         
   7   3   5          1.46          0.00         0.74 o                         
   8   3   5         13.83         12.59         0.90 o                         
   9   3   5         10.82         12.78         1.59 o                         
  10   3   5          0.18          0.73         0.96 o                         
  11   3   5          0.04          0.00         0.92 o                         
  12   3   5         10.31         12.46         1.23 o                         
  13   3   5         24.23         25.52         3.70 o                         
  14   3   5          3.73          4.92         2.45 o                         
  15   3   5         11.78         11.93         2.33 o                         
  16   3   5          7.81          7.01         2.10 o                         
  17   3   5         11.28         11.63         4.44 o                         
  18   3   5         12.21          6.63         3.85 o                         
 -15   4   5          0.62          2.29         3.02 o                         
 -14   4   5         21.67         28.75         4.35 o                         
 -13   4   5          3.17          7.01         3.51 o                         
 -11   4   5          6.27          3.51         3.03 o                         
 -10   4   5          0.62          2.13         2.40 o                         
  -9   4   5          7.90          7.85         2.21 o                         
  -8   4   5          0.33          0.96         1.25 o                         
  -7   4   5          3.39          9.65         2.74 o                         
  -6   4   5          3.16          1.60         1.47 o                         
  -5   4   5        103.22        109.55         4.89 o                         
  -4   4   5         33.86         32.80         2.10 o                         
  -3   4   5          8.44          5.72         2.04 o                         
  -2   4   5         44.42         37.99         1.70 o                         
  -1   4   5          6.55          4.47         1.19 o                         
   0   4   5          0.44          0.34         2.03 o                         
   1   4   5          8.24         17.56        23.29 o                         
   2   4   5          1.64          2.25         2.18 o                         
   3   4   5         31.03         29.48         2.10 o                         
   4   4   5          9.18         11.51         2.69 o                         
   5   4   5          5.65         10.19         1.76 o                         
   6   4   5          0.02          1.22         1.22 o                         
   7   4   5         70.28         65.12         3.13 o                         
   8   4   5         46.47         47.53         4.11 o                         
   9   4   5          0.27          2.25         6.56 o                         
  10   4   5          0.18          3.20         2.00 o                         
  11   4   5          2.91         15.56        12.66 o                         
  12   4   5         40.99         46.13         3.11 o                         
  13   4   5         27.90         30.19         3.74 o                         
  14   4   5         27.39         27.53         4.08 o                         
  -8   5   5          0.09          1.61         5.06 o                         
  -7   5   5         34.95         31.94         7.20 o                         
  -6   5   5         16.93         24.47        14.08 o                         
  -5   5   5         19.94         16.60         2.69 o                         
  -4   5   5          1.60          5.15         2.81 o                         
  -3   5   5          4.64          5.87         3.13 o                         
  -2   5   5          9.60          8.41         3.06 o                         
  -1   5   5          0.24          3.65         1.98 o                         
   0   5   5          1.73          4.28         2.37 o                         
   1   5   5          0.03          0.00         3.21 o                         
   2   5   5         12.27         11.91         2.57 o                         
   3   5   5          3.67          5.75         3.31 o                         
   4   5   5         21.60         24.30         3.94 o                         
   5   5   5         15.86         22.08         2.97 o                         
   6   5   5          1.81         12.21         5.76 o                         
 -23   0   6          2.95          3.72         2.28 o                         
 -22   0   6         10.40          9.64         3.26 o                         
 -21   0   6         12.95         17.41         4.11 o                         
 -20   0   6         13.76          8.85         3.15 o                         
 -19   0   6        162.98        167.53         8.87 o                         
 -18   0   6         24.17         22.00         3.04 o                         
 -17   0   6       1219.40       1246.70        51.00 o                         
 -16   0   6         93.83         96.61         6.95 o                         
 -15   0   6        305.45        312.19        14.57 o                         
 -14   0   6        197.47        203.19        10.31 o                         
 -13   0   6        322.44        337.54        21.13 o                         
 -12   0   6        153.34        158.36         6.25 o                         
 -11   0   6        189.97        211.04        26.41 o                         
 -10   0   6         18.68         23.56         1.92 o                         
  -9   0   6          3.01          6.42         2.41 o                         
  -8   0   6       1933.73       2270.33       178.27 o                         
  -7   0   6         22.90         21.92         2.09 o                         
  -6   0   6       1609.58       1806.11       128.85 o                         
  -5   0   6          4.32          4.80         1.53 o                         
  -4   0   6          0.16          0.85         1.35 o                         
  -3   0   6        336.19        311.12         9.66 o                         
  -2   0   6        471.50        483.52        14.53 o                         
  -1   0   6         39.32         39.07         2.76 o                         
   0   0   6          7.38          6.43         1.37 o                         
   1   0   6       2366.14       2479.04        61.91 o                         
   2   0   6        160.97        166.98         5.32 o                         
   3   0   6       1942.94       2076.85        51.41 o                         
   4   0   6          1.94          5.30         1.42 o                         
   5   0   6         30.08         28.71         2.65 o                         
   6   0   6         22.18         20.90         1.90 o                         
   7   0   6         62.41         67.32         3.12 o                         
   8   0   6        197.34        197.66         5.58 o                         
   9   0   6        305.47        316.84         7.69 o                         
  10   0   6        449.34        428.24        25.59 o                         
  11   0   6        176.75        163.57         7.25 o                         
  12   0   6       1294.06       1407.16        54.34 o                         
  13   0   6         44.70         48.96         4.54 o                         
  14   0   6        190.15        200.92        10.81 o                         
  15   0   6         49.87         48.11         4.23 o                         
  16   0   6         34.94         29.60         4.46 o                         
  17   0   6         20.57         23.94         4.01 o                         
  18   0   6         18.28         15.15         3.55 o                         
  19   0   6          1.83          1.04         3.45 o                         
  20   0   6         21.42         19.52         4.60 o                         
 -23   1   6          0.92          0.00         1.82 o                         
 -22   1   6          0.00          0.36         1.89 o                         
 -21   1   6          5.59          3.06         2.83 o                         
 -20   1   6          5.59          8.97         4.48 o                         
 -19   1   6          1.80          3.42         1.81 o                         
 -18   1   6        116.37        124.44         5.56 o                         
 -17   1   6         18.68         18.38         2.10 o                         
 -16   1   6        209.24        217.64         8.00 o                         
 -15   1   6         17.86         18.84         2.04 o                         
 -14   1   6         63.34         64.75         4.81 o                         
 -13   1   6         69.51         64.71         4.74 o                         
 -12   1   6         14.35         14.10         1.59 o                         
 -11   1   6         28.12         27.69         1.77 o                         
 -10   1   6          1.69          2.64         0.93 o                         
  -9   1   6         17.55         17.66         1.24 o                         
  -8   1   6          7.23          8.68         1.13 o                         
  -7   1   6          8.06          8.55         1.33 o                         
  -6   1   6         61.99         57.93         1.99 o                         
  -5   1   6          9.00          7.65         1.01 o                         
  -4   1   6         43.13         40.94         2.64 o                         
  -3   1   6         68.21         68.78         2.65 o                         
  -2   1   6        105.87        113.77         4.02 o                         
  -1   1   6         14.40         13.24         1.07 o                         
   0   1   6         24.51         23.87         1.59 o                         
   1   1   6         55.04         55.93         3.32 o                         
   2   1   6        144.30        153.90         3.31 o                         
   3   1   6         15.70         16.83         0.95 o                         
   4   1   6          1.75          2.48         0.77 o                         
   5   1   6          0.07          1.58         0.94 o                         
   6   1   6         11.21         12.92         1.01 o                         
   7   1   6          6.43          8.08         0.90 o                         
   8   1   6         12.85         11.83         1.01 o                         
   9   1   6         48.92         47.28         1.91 o                         
  10   1   6         42.42         40.54         2.41 o                         
  11   1   6        761.85        795.86        18.73 o                         
  12   1   6          4.95          5.95         1.30 o                         
  13   1   6        282.83        288.86         8.80 o                         
  14   1   6          2.45          0.14         1.32 o                         
  15   1   6          2.52          3.85         1.94 o                         
  16   1   6         15.82         15.73         2.52 o                         
  17   1   6          9.62          8.06         2.20 o                         
  18   1   6          1.56          2.67         2.80 o                         
  19   1   6         19.69         18.88         2.71 o                         
  20   1   6          1.90          0.72         2.45 o                         
 -21   2   6          7.76          5.37         2.15 o                         
 -20   2   6          1.98          3.50         2.48 o                         
 -19   2   6          6.63          7.07         2.28 o                         
 -18   2   6          1.44          0.05         1.53 o                         
 -17   2   6         15.06         13.31         1.97 o                         
 -16   2   6          3.61          4.20         1.35 o                         
 -15   2   6         11.85         12.82         2.63 o                         
 -14   2   6         38.60         29.88         3.49 o                         
 -13   2   6          4.76          2.91         1.09 o                         
 -12   2   6          0.58          1.35         1.55 o                         
 -11   2   6          8.79         11.24         1.49 o                         
 -10   2   6          0.48          1.12         1.04 o                         
  -9   2   6          0.37          1.62         0.89 o                         
  -8   2   6         20.35         24.82         4.46 o                         
  -7   2   6          0.00          0.11         1.17 o                         
  -6   2   6        123.07        124.76         3.32 o                         
  -5   2   6          3.51          3.53         1.04 o                         
  -4   2   6         34.63         36.29         1.56 o                         
  -3   2   6        194.89        198.50         5.95 o                         
  -2   2   6        872.48        931.21        18.50 o                         
  -1   2   6        160.74        167.25         4.56 o                         
   0   2   6          6.56          9.20         1.14 o                         
   1   2   6        116.46        115.66         2.97 o                         
   2   2   6          5.37          5.53         0.86 o                         
   3   2   6         55.69         61.77         5.40 o                         
   4   2   6          1.89          2.12         0.82 o                         
   5   2   6          0.55          0.15         0.80 o                         
   6   2   6         17.74         17.64         2.01 o                         
   7   2   6         10.21          9.24         1.11 o                         
   8   2   6          0.96          1.70         0.76 o                         
   9   2   6        102.19        103.00         6.98 o                         
  10   2   6          4.19          4.16         1.08 o                         
  11   2   6          0.25          1.69         0.94 o                         
  12   2   6         12.89         12.15         1.08 o                         
  13   2   6         13.50         13.33         3.23 o                         
  14   2   6          1.63          1.74         2.43 o                         
  15   2   6          7.75         11.27         8.69 o                         
  16   2   6         44.94         48.37         3.63 o                         
  17   2   6          6.08          7.12         4.90 o                         
  18   2   6         95.79        103.75         9.75 o                         
  19   2   6         25.08         24.58         5.65 o                         
 -19   3   6          0.12          0.00         4.04 o                         
 -18   3   6          2.22          2.59         3.20 o                         
 -17   3   6          9.25          6.93         3.22 o                         
 -16   3   6          1.91          4.52         1.80 o                         
 -15   3   6          7.03          2.83         4.48 o                         
 -14   3   6          9.16          8.32         2.31 o                         
 -13   3   6        107.54         99.20         4.65 o                         
 -12   3   6         93.76         82.71         5.16 o                         
 -11   3   6         13.32         10.45         3.10 o                         
 -10   3   6         24.40         24.28         1.68 o                         
  -9   3   6          3.33          2.46         1.15 o                         
  -8   3   6          1.40          1.80         1.21 o                         
  -7   3   6          0.35          0.48         1.06 o                         
  -6   3   6          1.23          1.53         1.99 o                         
  -5   3   6          6.63          4.90         2.07 o                         
  -4   3   6        349.98        352.20        13.79 o                         
  -3   3   6       1210.78       1257.75        39.61 o                         
  -2   3   6       1411.43       1569.17        40.54 o                         
  -1   3   6        222.06        218.26        12.61 o                         
   0   3   6         31.24         28.60         1.71 o                         
   1   3   6          0.03          0.42         0.79 o                         
   2   3   6          3.75          5.18         3.79 o                         
   3   3   6          1.95          1.98         1.94 o                         
   4   3   6          0.08          2.67         2.45 o                         
   5   3   6         22.58         17.42         1.89 o                         
   6   3   6          6.91          4.80         0.97 o                         
   7   3   6         76.60         63.78         2.35 o                         
   8   3   6        126.88        124.41         4.58 o                         
   9   3   6          2.04          2.19         1.39 o                         
  10   3   6         10.72         10.04         1.50 o                         
  11   3   6          6.74          6.57         1.19 o                         
  12   3   6         22.07         17.68         2.54 o                         
  13   3   6         17.38         17.85         5.37 o                         
  14   3   6          0.16          4.21         4.57 o                         
  15   3   6         11.09          5.75         3.99 o                         
  16   3   6         43.40         51.53         6.97 o                         
 -15   4   6         11.58         16.50         4.85 o                         
 -14   4   6          5.81          9.11         3.40 o                         
 -13   4   6          1.72          0.98         2.92 o                         
 -12   4   6          1.31          1.45         4.14 o                         
 -11   4   6          2.88          3.41         3.04 o                         
 -10   4   6          0.95          5.90         3.31 o                         
  -9   4   6          0.06          0.00         1.80 o                         
  -8   4   6          6.39         10.10         2.97 o                         
  -7   4   6          1.09          0.80         1.38 o                         
  -6   4   6          1.35          2.10         1.40 o                         
  -5   4   6         12.62         14.75         2.04 o                         
  -4   4   6          1.17          0.86         1.64 o                         
  -3   4   6         10.78         10.60         1.99 o                         
  -2   4   6         27.85         31.81        41.28 o                         
  -1   4   6         11.40         10.38         1.51 o                         
   0   4   6         30.44         27.19         1.85 o                         
   1   4   6          2.66          1.60         1.21 o                         
   2   4   6          0.59          1.21         2.22 o                         
   3   4   6          2.38          3.90         1.37 o                         
   4   4   6          1.69          0.73         1.16 o                         
   5   4   6          2.78          3.28         1.38 o                         
   6   4   6         13.97          8.03         3.71 o                         
   7   4   6          0.94          3.78         2.14 o                         
   8   4   6          0.05          0.00         2.11 o                         
   9   4   6          3.68         11.07         4.03 o                         
  10   4   6         11.84          9.18         3.03 o                         
  11   4   6         12.78         11.95         3.98 o                         
  12   4   6          8.59          1.06         4.85 o                         
  -5   5   6         11.09         10.40         8.27 o                         
  -4   5   6          0.71          3.86         7.60 o                         
  -3   5   6         16.90         16.76         2.18 o                         
  -2   5   6         26.58         24.62         2.60 o                         
  -1   5   6          0.03          1.45         3.80 o                         
   0   5   6         10.83         14.24         2.94 o                         
   1   5   6         14.59         18.57         3.17 o                         
   2   5   6          5.54          6.56         3.38 o                         
 -22   1   7          0.68          0.00         3.53 o                         
 -21   1   7         34.03         34.63         3.16 o                         
 -20   1   7         17.42         18.96         2.97 o                         
 -19   1   7         22.73         30.98         2.99 o                         
 -18   1   7        132.53        139.70         6.61 o                         
 -17   1   7          1.82          0.70         1.58 o                         
 -16   1   7         31.01         36.77        10.84 o                         
 -15   1   7         28.05         27.44         3.13 o                         
 -14   1   7         14.75         13.62         2.19 o                         
 -13   1   7         38.77         35.68         2.61 o                         
 -12   1   7         38.17         34.45         2.18 o                         
 -11   1   7         13.37         15.94         1.64 o                         
 -10   1   7         32.29         35.78         2.35 o                         
  -9   1   7         25.92         25.07         1.72 o                         
  -8   1   7          0.12          0.85         0.96 o                         
  -7   1   7        112.82        114.53         3.40 o                         
  -6   1   7         13.54         16.38         1.49 o                         
  -5   1   7          5.38          7.16         1.18 o                         
  -4   1   7          2.23          2.99         0.95 o                         
  -3   1   7         71.23         66.93         2.43 o                         
  -2   1   7          3.21          5.21         1.30 o                         
  -1   1   7        154.13        167.24         4.07 o                         
   0   1   7        175.63        184.22         4.55 o                         
   1   1   7        118.05        122.85         3.33 o                         
   2   1   7        148.15        153.86         4.05 o                         
   3   1   7          0.07          1.50         0.82 o                         
   4   1   7          0.03          0.92         1.16 o                         
   5   1   7          5.70          5.32         1.05 o                         
   6   1   7          1.37          0.92         1.12 o                         
   7   1   7          0.18          1.35         1.75 o                         
   8   1   7         29.37         29.32         1.64 o                         
   9   1   7         23.42         21.25         3.01 o                         
  10   1   7         58.41         58.04         4.29 o                         
  11   1   7         97.99         87.61         4.09 o                         
  12   1   7         24.29         20.46         2.92 o                         
  13   1   7        194.60        190.30         7.65 o                         
  14   1   7          0.25          2.10         1.72 o                         
  15   1   7          1.56          0.14         2.65 o                         
  16   1   7         40.26         41.74         3.47 o                         
  17   1   7          0.04          1.43         6.82 o                         
  18   1   7          0.36          0.00         2.17 o                         
  19   1   7          8.06         11.86         3.86 o                         
 -20   2   7          0.28          3.41         2.83 o                         
 -19   2   7          4.88          5.55         2.15 o                         
 -18   2   7          0.84          0.84         1.80 o                         
 -17   2   7         16.91         20.50         3.19 o                         
 -16   2   7          1.56          3.61         1.95 o                         
 -15   2   7          1.31          3.16         2.11 o                         
 -14   2   7         36.47         27.74         2.58 o                         
 -13   2   7         13.01          9.19         1.69 o                         
 -12   2   7         38.35         27.95         2.23 o                         
 -11   2   7          0.63          1.75         2.08 o                         
 -10   2   7         50.45         46.48         2.35 o                         
  -9   2   7          6.66          6.97         2.87 o                         
  -8   2   7         17.66         20.18         2.09 o                         
  -7   2   7         23.61         24.20         1.85 o                         
  -6   2   7         38.06         37.61         2.10 o                         
  -5   2   7        244.38        256.93         7.52 o                         
  -4   2   7        135.55        131.72         3.65 o                         
  -3   2   7        801.65        862.29        15.74 o                         
  -2   2   7        258.07        265.86         6.50 o                         
  -1   2   7          3.24          3.41         1.04 o                         
   0   2   7         12.42         11.62         1.28 o                         
   1   2   7         20.07         17.92         1.22 o                         
   2   2   7         23.71         23.28         1.37 o                         
   3   2   7          9.37         11.99         1.18 o                         
   4   2   7          0.00          0.00         1.13 o                         
   5   2   7          0.95          2.02         0.85 o                         
   6   2   7         22.98         17.53         1.49 o                         
   7   2   7        154.29        157.09         4.41 o                         
   8   2   7          8.82          6.39         1.32 o                         
   9   2   7        109.29        107.54         5.12 o                         
  10   2   7         53.93         55.12         2.04 o                         
  11   2   7         31.86         36.71         4.01 o                         
  12   2   7          6.23          4.12         1.37 o                         
  13   2   7          0.74          1.18         2.03 o                         
  14   2   7          6.55          7.55         2.71 o                         
  15   2   7         16.27         17.93         2.51 o                         
  16   2   7         14.33         21.57         5.34 o                         
  17   2   7         32.79         39.20         7.18 o                         
 -18   3   7          1.66          3.33         3.21 o                         
 -17   3   7          1.44          4.33         4.33 o                         
 -16   3   7          2.37          3.29         3.01 o                         
 -15   3   7          1.74          2.97         3.42 o                         
 -14   3   7          3.62          7.64         2.06 o                         
 -13   3   7          3.15          2.30         1.81 o                         
 -12   3   7          9.00         13.99         2.46 o                         
 -11   3   7          9.80         12.83         1.83 o                         
 -10   3   7          0.01          0.67         1.86 o                         
  -9   3   7          3.94          4.02         1.28 o                         
  -8   3   7          0.02          1.03         1.34 o                         
  -7   3   7          0.57          1.92         1.69 o                         
  -6   3   7         41.07         41.91         5.54 o                         
  -5   3   7          7.45          6.53         2.41 o                         
  -4   3   7          7.84         11.31         1.98 o                         
  -3   3   7         95.43         86.52         4.06 o                         
  -2   3   7         32.91         34.65         4.40 o                         
  -1   3   7        163.99        159.54        12.26 o                         
   0   3   7          0.15          0.00         1.28 o                         
   1   3   7         15.77         16.05         1.74 o                         
   2   3   7          1.81          3.12         1.43 o                         
   3   3   7          4.44          5.95         1.51 o                         
   4   3   7          2.36          2.56         1.43 o                         
   5   3   7          1.00          3.23         2.48 o                         
   6   3   7          8.32          5.71         1.24 o                         
   7   3   7          3.95          3.66         1.35 o                         
   8   3   7         10.53         13.48         1.75 o                         
   9   3   7          7.42          7.66         1.43 o                         
  10   3   7         30.93         30.52         2.23 o                         
  11   3   7          0.01          1.37         1.80 o                         
  12   3   7          0.00          0.00         3.14 o                         
  13   3   7          0.63          4.75         5.91 o                         
  14   3   7         14.94         20.65         4.29 o                         
  15   3   7          0.15          2.21         4.07 o                         
 -12   4   7         25.34         31.48         5.13 o                         
 -11   4   7          0.60          0.00         2.68 o                         
 -10   4   7          0.00          0.00         1.71 o                         
  -9   4   7          0.77          5.57         3.92 o                         
  -8   4   7         12.75         12.18         2.05 o                         
  -7   4   7          0.67          0.00         1.47 o                         
  -6   4   7          5.40          6.04         1.76 o                         
  -5   4   7          0.85          2.37         1.44 o                         
  -4   4   7          0.01          0.00         2.11 o                         
  -3   4   7         11.28          9.06         6.01 o                         
  -2   4   7          5.46          3.19         1.91 o                         
  -1   4   7         25.30         29.66         3.11 o                         
   0   4   7         65.26         60.69         7.80 o                         
   1   4   7          3.31          4.04         1.95 o                         
   2   4   7          0.82          1.65         1.56 o                         
   3   4   7          0.00          1.23         1.55 o                         
   4   4   7          2.88          2.24         1.52 o                         
   5   4   7          0.72          3.69         1.55 o                         
   6   4   7          2.51          4.92         3.29 o                         
   7   4   7          1.83          0.66         2.55 o                         
   8   4   7          0.29          0.00         2.72 o                         
   9   4   7          4.23         11.10         3.47 o                         
  10   4   7          7.33         10.93         6.30 o                         
 -21   0   8          0.52          1.81         3.74 o                         
 -20   0   8         10.08          6.03         3.74 o                         
 -19   0   8          6.99         11.57         4.34 o                         
 -18   0   8          1.87          3.36         3.36 o                         
 -17   0   8          7.71          5.99         3.23 o                         
 -16   0   8         31.71         26.19         3.70 o                         
 -15   0   8          0.88          4.26         2.13 o                         
 -14   0   8          2.24          2.47         1.88 o                         
 -13   0   8         30.73         25.98         3.75 o                         
 -12   0   8         17.85         20.37         3.15 o                         
 -11   0   8        110.85        106.05         6.41 o                         
 -10   0   8         28.93         33.21         3.92 o                         
  -9   0   8         80.98         79.38         5.76 o                         
  -8   0   8        467.15        485.36        21.33 o                         
  -7   0   8         13.20         15.84         3.65 o                         
  -6   0   8         44.19         41.20         3.64 o                         
  -5   0   8        236.58        247.35        11.54 o                         
  -4   0   8         10.80         11.71         2.59 o                         
  -3   0   8         64.35         70.75         4.73 o                         
  -2   0   8          4.94          3.75         1.84 o                         
  -1   0   8         38.70         40.36         3.79 o                         
   0   0   8         88.39         83.05         5.23 o                         
   1   0   8        563.15        579.75        22.93 o                         
   2   0   8         14.52         17.86         4.41 o                         
   3   0   8        127.15        140.99         8.32 o                         
   4   0   8          0.76          1.32         2.42 o                         
   5   0   8         18.47         12.46         2.86 o                         
   6   0   8          0.13          2.31         3.53 o                         
   7   0   8          6.00          5.09         2.98 o                         
   8   0   8          1.23          2.68         1.32 o                         
   9   0   8         53.43         53.39         2.96 o                         
  10   0   8        424.17        433.39        13.93 o                         
  11   0   8         15.09         11.85         3.47 o                         
  12   0   8       1732.81       1965.13        74.35 o                         
  13   0   8         18.12         15.53         4.05 o                         
  14   0   8          0.36          4.63         2.93 o                         
  15   0   8         43.24         41.55         4.77 o                         
  16   0   8         14.52         19.52         4.42 o                         
  17   0   8          6.09          3.41         3.98 o                         
  18   0   8          1.66          9.79         6.61 o                         
 -21   1   8          0.08          2.30         2.77 o                         
 -20   1   8         30.22         34.61         3.58 o                         
 -19   1   8         19.49         16.44         2.95 o                         
 -18   1   8        237.78        263.44         9.99 o                         
 -17   1   8          2.28          0.98         1.84 o                         
 -16   1   8         97.27         95.91         5.51 o                         
 -15   1   8         31.42         27.07         2.95 o                         
 -14   1   8          2.15          4.34         1.67 o                         
 -13   1   8         55.19         46.53         3.32 o                         
 -12   1   8         10.92          7.35         1.96 o                         
 -11   1   8         54.12         46.52         5.02 o                         
 -10   1   8         39.56         37.78         2.91 o                         
  -9   1   8        326.31        332.14        11.31 o                         
  -8   1   8         24.73         25.07         3.08 o                         
  -7   1   8        344.98        372.88        11.78 o                         
  -6   1   8         12.23         10.86         1.66 o                         
  -5   1   8          9.00          7.88         2.66 o                         
  -4   1   8        200.45        197.15         7.20 o                         
  -3   1   8          2.93          1.09         1.25 o                         
  -2   1   8         23.05         22.16         2.61 o                         
  -1   1   8          3.16          3.14         3.30 o                         
   0   1   8        304.82        317.44         9.22 o                         
   1   1   8         46.92         44.25         4.34 o                         
   2   1   8        228.49        232.24         8.77 o                         
   3   1   8          5.61          6.66         2.72 o                         
   4   1   8         12.17         11.23         1.30 o                         
   5   1   8          0.83          1.99         1.28 o                         
   6   1   8         11.98         10.97         1.84 o                         
   7   1   8          0.50          1.08         1.16 o                         
   8   1   8          0.24          0.59         1.34 o                         
   9   1   8          2.13          2.48         1.22 o                         
  10   1   8          0.01          0.00         1.93 o                         
  11   1   8        164.84        186.61         7.66 o                         
  12   1   8         43.55         37.76         6.81 o                         
  13   1   8         10.72         14.67         2.54 o                         
  14   1   8         58.44         60.90         4.00 o                         
  15   1   8          3.15          2.84         2.60 o                         
  16   1   8          1.84          8.21         6.06 o                         
  17   1   8          1.71          1.23         2.30 o                         
 -19   2   8          6.13          3.95         3.21 o                         
 -18   2   8         11.85         11.72         2.30 o                         
 -17   2   8         63.46         73.99         4.50 o                         
 -16   2   8         12.81          9.91         5.14 o                         
 -15   2   8          5.49          7.36         2.52 o                         
 -14   2   8         37.90         31.62         2.83 o                         
 -13   2   8         14.45         13.78         2.34 o                         
 -12   2   8          9.38          4.65         1.93 o                         
 -11   2   8          0.03          1.66         1.77 o                         
 -10   2   8          4.07          0.83         1.75 o                         
  -9   2   8         11.73         15.21         2.40 o                         
  -8   2   8          3.73          3.76         1.31 o                         
  -7   2   8          7.79          7.75         1.61 o                         
  -6   2   8          0.88          3.06         2.04 o                         
  -5   2   8        299.58        323.33        11.15 o                         
  -4   2   8         48.69         45.28         2.76 o                         
  -3   2   8        353.49        364.86        17.82 o                         
  -2   2   8         76.88         75.87         3.97 o                         
  -1   2   8         56.87         63.37         3.41 o                         
   0   2   8         92.96         93.51         5.38 o                         
   1   2   8        120.38        112.69         4.87 o                         
   2   2   8         19.22         19.57         2.58 o                         
   3   2   8         21.16         21.54         1.97 o                         
   4   2   8          0.40          0.60         1.58 o                         
   5   2   8          2.05          1.98         1.46 o                         
   6   2   8         40.41         35.08         3.23 o                         
   7   2   8          0.61          1.11         1.41 o                         
   8   2   8          3.22          6.00         1.89 o                         
   9   2   8          0.13          1.95         1.17 o                         
  10   2   8         22.11         18.85         3.37 o                         
  11   2   8         12.18         16.14         2.64 o                         
  12   2   8         35.90         33.92         3.32 o                         
  13   2   8          7.93          9.77         2.48 o                         
  14   2   8          0.94          2.44         1.80 o                         
  15   2   8         25.73         29.24         4.62 o                         
 -16   3   8          0.00          0.00         2.72 o                         
 -15   3   8          1.02          3.35         4.62 o                         
 -14   3   8          0.74          2.33         2.19 o                         
 -13   3   8          4.71          4.44         2.59 o                         
 -12   3   8         23.23         21.67         3.66 o                         
 -11   3   8          0.08          4.23         3.28 o                         
 -10   3   8          2.29          0.00         1.85 o                         
  -9   3   8          0.68          1.37         1.69 o                         
  -8   3   8          2.36          3.24         3.40 o                         
  -7   3   8          2.93          3.42         1.93 o                         
  -6   3   8          6.30          5.01         1.66 o                         
  -5   3   8          1.65          1.80         1.49 o                         
  -4   3   8        157.73        141.90         7.93 o                         
  -3   3   8        243.75        229.27        14.49 o                         
  -2   3   8         40.82         40.40         2.80 o                         
  -1   3   8        140.78        144.35         5.86 o                         
   0   3   8        161.74        172.13        11.41 o                         
   1   3   8        130.10        136.83         5.68 o                         
   2   3   8          7.26          8.48         1.71 o                         
   3   3   8          8.36          9.20         1.77 o                         
   4   3   8          3.12          2.57         2.80 o                         
   5   3   8         39.67         29.16         2.55 o                         
   6   3   8         61.06         55.45         4.21 o                         
   7   3   8         74.68         67.32         6.49 o                         
   8   3   8         29.81         24.86         2.22 o                         
   9   3   8          9.45         14.11         2.67 o                         
  10   3   8          4.51          1.08         3.06 o                         
  11   3   8          5.45          6.49         5.21 o                         
  12   3   8          7.44          5.32         4.73 o                         
  13   3   8          0.14          7.95         6.57 o                         
 -10   4   8         18.90         29.50         3.31 o                         
  -9   4   8         20.98         30.65         3.46 o                         
  -8   4   8          3.88          7.20         2.45 o                         
  -7   4   8          1.42          4.87         2.28 o                         
  -6   4   8          1.80          4.36         4.81 o                         
  -5   4   8         24.95         15.68         2.55 o                         
  -4   4   8         40.63         40.20         6.01 o                         
  -3   4   8        136.43        128.27        16.84 o                         
  -2   4   8         84.54         74.59         4.44 o                         
  -1   4   8         56.90         51.60         4.22 o                         
   0   4   8          8.86         10.58         2.52 o                         
   1   4   8          9.35          6.80         2.24 o                         
   2   4   8          0.04          2.58         3.22 o                         
   3   4   8          1.73          1.89         1.38 o                         
   4   4   8          0.61          2.72         2.03 o                         
   5   4   8          0.38          2.33         2.92 o                         
   6   4   8          8.37          9.92         3.36 o                         
   7   4   8          4.56          3.78         3.72 o                         
 -19   1   9          1.12          0.74         2.10 o                         
 -18   1   9         64.79         72.23        10.93 o                         
 -17   1   9          0.45          1.66         1.91 o                         
 -16   1   9          5.59          7.64         2.76 o                         
 -15   1   9         18.98         21.18         5.59 o                         
 -14   1   9          1.64          2.49         1.81 o                         
 -13   1   9         17.60         12.47         3.49 o                         
 -12   1   9          0.66          0.16         1.46 o                         
 -11   1   9          0.17          0.94         4.02 o                         
 -10   1   9          0.02          0.77         1.49 o                         
  -9   1   9        114.55        110.46         4.88 o                         
  -8   1   9         31.29         29.66         3.89 o                         
  -7   1   9          1.26          3.39         1.45 o                         
  -6   1   9         56.66         56.34         3.11 o                         
  -5   1   9          4.75          6.22         1.92 o                         
  -4   1   9        210.30        218.96         8.08 o                         
  -3   1   9         65.20         69.43         3.79 o                         
  -2   1   9         41.73         37.66         4.27 o                         
  -1   1   9          0.56          0.00         1.74 o                         
   0   1   9         26.11         24.12         6.15 o                         
   1   1   9         15.95         16.81         2.16 o                         
   2   1   9        121.40        119.48        12.36 o                         
   3   1   9          4.64          3.66         1.64 o                         
   4   1   9         13.42         14.81         1.93 o                         
   5   1   9          0.30          0.21         1.37 o                         
   6   1   9         18.72         19.23         3.20 o                         
   7   1   9          7.34          6.45         1.67 o                         
   8   1   9         16.36         15.91         2.46 o                         
   9   1   9         42.41         46.65         3.74 o                         
  10   1   9         26.69         19.99         2.78 o                         
  11   1   9        180.35        194.16         7.91 o                         
  12   1   9          6.13          6.61         4.57 o                         
  13   1   9          3.88          4.90         2.60 o                         
  14   1   9         16.68         17.59         3.31 o                         
  15   1   9          0.54          3.65         2.87 o                         
 -17   2   9         28.17         25.21         3.58 o                         
 -16   2   9          0.49          2.98         2.87 o                         
 -15   2   9          0.87          5.19         3.56 o                         
 -14   2   9          4.39          2.18         1.96 o                         
 -13   2   9          5.33          5.88         4.63 o                         
 -12   2   9          0.11          0.00         1.70 o                         
 -11   2   9          5.79          8.17         2.17 o                         
 -10   2   9         18.76          8.84         2.42 o                         
  -9   2   9         13.70          9.46         1.74 o                         
  -8   2   9         14.79         16.96         2.31 o                         
  -7   2   9          2.05          0.00         1.54 o                         
  -6   2   9         13.69         18.62         2.23 o                         
  -5   2   9        177.09        172.20         6.82 o                         
  -4   2   9          6.75          5.33         2.17 o                         
  -3   2   9        105.75        103.65         5.28 o                         
  -2   2   9          3.38          4.48         1.98 o                         
  -1   2   9          5.97          1.83         1.57 o                         
   0   2   9         10.21          9.59         4.27 o                         
   1   2   9         40.17         38.95         5.11 o                         
   2   2   9         20.77         23.12         2.38 o                         
   3   2   9          0.07          1.04         4.49 o                         
   4   2   9         38.14         32.10         2.94 o                         
   5   2   9          5.64          4.58         1.59 o                         
   6   2   9         34.44         27.30         2.84 o                         
   7   2   9         13.13         10.96         2.59 o                         
   8   2   9          6.81          6.67         2.36 o                         
   9   2   9          0.00          0.00         2.55 o                         
  10   2   9          0.72          1.56         1.93 o                         
  11   2   9          0.34          0.00         2.22 o                         
  12   2   9         11.36          7.98         2.59 o                         
  13   2   9          0.84          3.94         2.19 o                         
 -14   3   9          0.01          0.00         2.72 o                         
 -13   3   9          0.69          2.57         3.02 o                         
 -12   3   9          0.32          6.39         3.43 o                         
 -11   3   9          3.16          5.50         2.07 o                         
 -10   3   9          2.68          6.68         3.91 o                         
  -9   3   9          6.15          7.54         2.00 o                         
  -8   3   9          1.79          1.95         1.86 o                         
  -7   3   9          0.11          0.22         2.26 o                         
  -6   3   9          0.06          0.00         2.47 o                         
  -5   3   9         11.86         12.38         2.26 o                         
  -4   3   9         40.47         37.39         3.34 o                         
  -3   3   9         45.81         47.40         3.52 o                         
  -2   3   9         36.56         34.48         3.10 o                         
  -1   3   9          7.30          3.06         1.80 o                         
   0   3   9         10.96         13.48         2.38 o                         
   1   3   9          7.83         15.41         2.38 o                         
   2   3   9          0.00          1.47         2.05 o                         
   3   3   9          0.78          0.00         1.96 o                         
   4   3   9          0.01          1.66         4.67 o                         
   5   3   9          0.73          3.13         1.91 o                         
   6   3   9          5.79          6.40         2.22 o                         
   7   3   9          2.02          4.85         1.66 o                         
   8   3   9         18.55         17.35         2.28 o                         
   9   3   9          1.22          3.81         2.56 o                         
  10   3   9          0.94          5.91         5.91 o                         
  -6   4   9          5.38          5.95         2.71 o                         
  -5   4   9         15.10         12.44         3.03 o                         
  -4   4   9         25.67         17.65         2.61 o                         
  -3   4   9         38.38         30.28         4.07 o                         
  -2   4   9         83.88         74.47        11.16 o                         
  -1   4   9          0.00          0.00         3.74 o                         
   0   4   9         20.10         17.75         3.83 o                         
   1   4   9          9.21         11.37         3.49 o                         
   2   4   9          7.93          3.58         2.45 o                         
 -17   0  10         14.21         19.70         4.87 o                         
 -16   0  10         51.78         52.37         6.87 o                         
 -15   0  10          2.68          9.53         4.59 o                         
 -14   0  10         50.22         63.28         6.23 o                         
 -13   0  10          2.39          0.00         3.15 o                         
 -12   0  10          0.04          0.00         3.02 o                         
 -11   0  10          3.25          4.98         3.02 o                         
 -10   0  10          1.45          1.50         3.11 o                         
  -9   0  10         10.17         11.28         3.34 o                         
  -8   0  10        172.68        196.50        11.44 o                         
  -7   0  10        115.46        129.91         9.08 o                         
  -6   0  10         19.57         18.91         3.42 o                         
  -5   0  10         67.15         70.85         5.69 o                         
  -4   0  10         15.27          9.95         3.05 o                         
  -3   0  10         86.63         95.71         6.55 o                         
  -2   0  10         33.69         51.55         5.73 o                         
  -1   0  10          1.42          1.56         2.12 o                         
   0   0  10          4.77          5.89         2.89 o                         
   1   0  10          6.52          3.54         2.99 o                         
   2   0  10          6.42          5.96         2.87 o                         
   3   0  10          4.28          6.73         3.09 o                         
   4   0  10          0.15          6.16         3.74 o                         
   5   0  10          4.62          4.19         2.21 o                         
   6   0  10         10.06          8.71         3.53 o                         
   7   0  10          5.51          1.66         3.53 o                         
   8   0  10          5.42          5.85         3.31 o                         
   9   0  10          3.18          4.76         3.43 o                         
  10   0  10         60.12         61.95         5.91 o                         
  11   0  10          0.02          0.00         4.01 o                         
  12   0  10          7.87          5.91         4.13 o                         
  13   0  10          0.13          0.00         5.15 o                         
 -17   1  10          1.65         12.82         3.40 o                         
 -16   1  10          0.66          0.38         5.50 o                         
 -15   1  10         29.69         22.05         5.11 o                         
 -14   1  10          1.99          0.00         5.35 o                         
 -13   1  10          9.90          4.55         2.16 o                         
 -12   1  10          0.80          5.61         2.13 o                         
 -11   1  10          0.44          6.36         2.99 o                         
 -10   1  10          3.77          5.59        10.22 o                         
  -9   1  10         20.71         20.66         3.36 o                         
  -8   1  10         10.82         12.96         2.07 o                         
  -7   1  10         97.01        101.35         4.91 o                         
  -6   1  10        420.47        462.74        15.17 o                         
  -5   1  10          5.55          4.84         2.97 o                         
  -4   1  10        405.75        445.02        15.12 o                         
  -3   1  10          5.61          8.05         2.61 o                         
  -2   1  10          3.81          4.12         2.58 o                         
  -1   1  10          6.15          5.29         1.81 o                         
   0   1  10         90.86         84.32         4.47 o                         
   1   1  10          1.51          2.81         2.25 o                         
   2   1  10         77.70         67.74         4.22 o                         
   3   1  10          4.63          6.76         2.24 o                         
   4   1  10          7.22          5.58         1.92 o                         
   5   1  10         32.14         29.62         2.45 o                         
   6   1  10          3.83          3.98         2.50 o                         
   7   1  10         16.28         14.67         2.87 o                         
   8   1  10          8.57         11.83         2.78 o                         
   9   1  10         71.46         69.81         4.38 o                         
  10   1  10         11.02          7.07         2.64 o                         
  11   1  10        255.23        279.71        10.55 o                         
  12   1  10          0.05          7.63         3.83 o                         
  13   1  10         55.90         51.03         4.62 o                         
 -15   2  10          1.46          1.30         1.85 o                         
 -14   2  10          0.07          3.73         3.33 o                         
 -13   2  10          1.83          0.12         1.99 o                         
 -12   2  10          0.46          2.04         2.47 o                         
 -11   2  10          5.91          4.07         2.58 o                         
 -10   2  10          6.57          9.37         2.58 o                         
  -9   2  10          3.53          1.96         2.04 o                         
  -8   2  10         83.74         75.76         7.54 o                         
  -7   2  10          0.08          0.68         1.82 o                         
  -6   2  10          4.88          3.39         2.11 o                         
  -5   2  10         43.87         36.92         3.18 o                         
  -4   2  10         32.54         38.30         5.69 o                         
  -3   2  10         27.95         26.01         2.68 o                         
  -2   2  10          1.07          0.73         2.03 o                         
  -1   2  10         42.38         42.04         4.69 o                         
   0   2  10         42.81         41.45         3.55 o                         
   1   2  10         99.92         98.53         4.98 o                         
   2   2  10         35.87         34.19         3.09 o                         
   3   2  10          3.21         23.90        21.96 o                         
   4   2  10          5.25          4.09         1.81 o                         
   5   2  10         32.87         34.28         3.33 o                         
   6   2  10         71.43         64.20         4.22 o                         
   7   2  10          0.47          1.40         2.14 o                         
   8   2  10         12.26         10.27         3.71 o                         
   9   2  10         40.17         47.11         8.54 o                         
  10   2  10         16.02         24.80         3.34 o                         
  11   2  10         10.15         15.58         3.14 o                         
 -11   3  10          0.71          0.00         2.86 o                         
 -10   3  10          6.88          7.10         1.97 o                         
  -9   3  10         26.60         31.66         3.38 o                         
  -8   3  10          0.99          3.45         2.72 o                         
  -7   3  10          4.67          8.00         2.79 o                         
  -6   3  10          2.14          5.80         2.31 o                         
  -5   3  10          0.63          3.59         1.97 o                         
  -4   3  10         12.25         30.72        31.55 o                         
  -3   3  10          5.37         11.41         5.28 o                         
  -2   3  10          9.77         17.06         9.21 o                         
  -1   3  10         15.13         20.95         3.04 o                         
   0   3  10          1.09          1.77         1.79 o                         
   1   3  10         14.26         12.02         2.43 o                         
   2   3  10          8.51          3.04         2.06 o                         
   3   3  10         37.24         29.44         3.34 o                         
   4   3  10         22.36         22.59         5.18 o                         
   5   3  10          4.52          5.33         2.53 o                         
   6   3  10         22.50         24.90         4.04 o                         
 -14   1  11          1.46          6.38         2.70 o                         
 -13   1  11          4.34          1.81         2.40 o                         
 -12   1  11          7.27         13.68         3.44 o                         
 -11   1  11          0.05          0.00         2.00 o                         
 -10   1  11          0.51          2.09         2.19 o                         
  -9   1  11          0.55          1.19         4.38 o                         
  -8   1  11          3.24          4.54         5.82 o                         
  -7   1  11         13.04          9.06         3.86 o                         
  -6   1  11         40.13         30.60         3.38 o                         
  -5   1  11         17.65         24.08         4.30 o                         
  -4   1  11        202.05        212.43         9.39 o                         
  -3   1  11          2.33          4.09         3.44 o                         
  -2   1  11          7.62          7.93         2.47 o                         
  -1   1  11         21.84         33.40         6.76 o                         
   0   1  11          2.18          0.59         4.81 o                         
   1   1  11          1.78          2.97         2.44 o                         
   2   1  11          2.75          2.09         2.12 o                         
   3   1  11          0.04          0.78         2.59 o                         
   4   1  11          5.82          7.23         2.88 o                         
   5   1  11         75.56         69.45         5.08 o                         
   6   1  11          0.39          0.63         2.52 o                         
   7   1  11          3.41          2.39         3.22 o                         
   8   1  11          0.73          3.44         2.89 o                         
   9   1  11         31.30         26.02         3.71 o                         
  10   1  11         16.53         15.55         3.73 o                         
 -12   2  11          0.19          2.25         2.12 o                         
 -11   2  11          3.07          4.47         2.63 o                         
 -10   2  11         48.65         47.10         4.06 o                         
  -9   2  11          8.66          4.88         2.26 o                         
  -8   2  11         49.29         41.58         3.28 o                         
  -7   2  11         14.99         16.92         3.17 o                         
  -6   2  11          8.40          6.18         2.42 o                         
  -5   2  11          0.32          1.62         1.98 o                         
  -4   2  11          0.15          0.00         2.65 o                         
  -3   2  11          0.62          4.84         3.01 o                         
  -2   2  11          0.00          0.00         2.61 o                         
  -1   2  11         17.46         15.35         3.45 o                         
   0   2  11          9.03          4.59         2.43 o                         
   1   2  11         42.86         45.54         7.94 o                         
   2   2  11          0.99          4.45         2.88 o                         
   3   2  11          6.03          8.45         2.60 o                         
   4   2  11          1.39          6.78         3.96 o                         
   5   2  11          7.05          6.35         2.54 o                         
   6   2  11          8.89         11.03         2.81 o                         
   7   2  11          5.66          6.52         2.78 o                         
  -4   3  11          3.69          5.88         2.53 o                         
  -3   3  11          3.36          3.31         5.15 o                         
  -2   3  11          1.36          2.11         3.89 o                         
  -1   3  11          9.80         16.38         3.51 o                         
 -12   0  12          0.00          5.60         5.14 o                         
 -11   0  12          0.86          8.38         3.96 o                         
 -10   0  12          4.14         10.33         5.57 o                         
  -9   0  12          0.29         10.29         4.75 o                         
  -8   0  12          4.15          2.99         2.89 o                         
  -7   0  12        158.91        175.77        11.44 o                         
  -6   0  12          0.33          6.87         4.69 o                         
  -5   0  12        909.61       1034.31        46.25 o                         
  -4   0  12          7.26         12.26         5.00 o                         
  -3   0  12         34.70         28.16         4.19 o                         
  -2   0  12         14.73         17.46         5.75 o                         
  -1   0  12          6.79          5.60         3.26 o                         
   0   0  12          0.94          3.12         4.02 o                         
   1   0  12          2.03          7.24         4.13 o                         
   2   0  12          0.38          2.44         2.67 o                         
   3   0  12          3.72          3.77         3.99 o                         
   4   0  12         24.85         41.50         6.32 o                         
   5   0  12          9.19          4.53         4.09 o                         
   6   0  12         46.56         44.32         6.08 o                         
 -10   1  12          0.11          3.55         2.49 o                         
  -9   1  12          0.95          0.00         2.77 o                         
  -8   1  12          0.01          4.19         2.38 o                         
  -7   1  12          5.99          4.49         2.81 o                         
  -6   1  12          2.31          3.29         4.47 o                         
  -5   1  12         17.57         19.30         3.97 o                         
  -4   1  12         37.20         34.91         3.36 o                         
  -3   1  12         21.94         29.15         4.05 o                         
  -2   1  12          1.36          0.03         1.86 o                         
  -1   1  12          5.09          5.91         2.86 o                         
   0   1  12          0.00          0.45         2.79 o                         
   1   1  12          0.27          0.00         2.69 o                         
   2   1  12          0.10          6.92         3.23 o                         
   3   1  12          9.97         11.37         3.98 o                         
   4   1  12          0.07          0.00         2.59 o                         
   5   1  12          6.89          1.68         2.47 o                         
  -6   2  12          0.75          3.17         4.98 o                         
  -5   2  12         30.94         33.31         5.53 o                         
  -4   2  12          9.23          9.09         2.53 o                         
  -3   2  12          1.43          1.76         2.34 o                         
  -2   2  12          0.37          0.00         2.94 o                         
  -1   2  12         18.07         15.19         5.96 o                         
   0   2  12          2.13         11.74         4.08 o                         
                                                                                
